# Supplementary material for: IL-27 as a novel biomarker for pruritus in nodular prurigo and bullous pemphigoid
Source: Front Immunol. 2024 Dec 13;15:1499868. doi: 10.3389/fimmu.2024.1499868 (PMC11681427; doi:10.3389/fimmu.2024.1499868)
Supplement: Supplementary file 3 [file DataSheet1.zip]

Archive with 61 entries (59 files):
- data/
- data/IL27_IgE.csv
- __MACOSX/data/._IL27_IgE.csv
- data/BP_VS_HC_DEG_group.xlsx
- __MACOSX/data/._BP_VS_HC_DEG_group.xlsx
- data/.DS_Store
- __MACOSX/data/._.DS_Store
- data/ELISA-IL27.xls
- __MACOSX/data/._ELISA-IL27.xls
- data/VENN.xlsx
- __MACOSX/data/._VENN.xlsx
- data/PN-vs-HC-diff-p-val-0.05-FC-2.gene.xls
- __MACOSX/data/._PN-vs-HC-diff-p-val-0.05-FC-2.gene.xls
- data/HUB_result.xls
- __MACOSX/data/._HUB_result.xls
- data/allexp_GSVA_PN-vs-HC.xls
- __MACOSX/data/._allexp_GSVA_PN-vs-HC.xls
- data/BP_HC_UP10_DOWN10_FPKM.xls
- __MACOSX/data/._BP_HC_UP10_DOWN10_FPKM.xls
- data/GO_VENN.xlsx
- __MACOSX/data/._GO_VENN.xlsx
- data/IL27_ELISA_qPCR.prism
- __MACOSX/data/._IL27_ELISA_qPCR.prism
- data/IL27_NRS.csv
- __MACOSX/data/._IL27_NRS.csv
- data/svm.R
- data/IL27_EOS.csv
- __MACOSX/data/._IL27_EOS.csv
- data/BR010990-IL27qpcr.xls
- __MACOSX/data/._BR010990-IL27qpcr.xls
- data/IHC/
- data/PN_VS_HC_DEG_group.xlsx
- __MACOSX/data/._PN_VS_HC_DEG_group.xlsx
- data/BP_PN_HC_clinical information.xlsx
- __MACOSX/data/._BP_PN_HC_clinical information.xlsx
- data/DEG.prism
- __MACOSX/data/._DEG.prism
- data/BP-vs-HC-diff-p-val-0.05-FC-2.gene.xls
- __MACOSX/data/._BP-vs-HC-diff-p-val-0.05-FC-2.gene.xls
- data/PN_HC_UP10_DOWN10_FPKM.xls
- __MACOSX/data/._PN_HC_UP10_DOWN10_FPKM.xls
- data/allexp_GSVA_BP-vs-HC.xls
- __MACOSX/data/._allexp_GSVA_BP-vs-HC.xls
- data/KEGG_VENN.xlsx
- __MACOSX/data/._KEGG_VENN.xlsx
- data/CIBERSORT.R
- __MACOSX/data/._CIBERSORT.R
- data/IHC/PN_1_10.0x.jpg
- __MACOSX/data/IHC/._PN_1_10.0x.jpg
- data/IHC/.DS_Store
- __MACOSX/data/IHC/._.DS_Store
- data/IHC/HC_1_10.jpg
- __MACOSX/data/IHC/._HC_1_10.jpg
- data/IHC/PN_1_5.0x.jpg
- __MACOSX/data/IHC/._PN_1_5.0x.jpg
- data/IHC/BP_1_20.0x.jpg
- __MACOSX/data/IHC/._BP_1_20.0x.jpg
- data/IHC/HC_1_20.0x1.jpg
- __MACOSX/data/IHC/._HC_1_20.0x1.jpg
- data/IHC/BP_1_10.0x.jpg
- __MACOSX/data/IHC/._BP_1_10.0x.jpg
