# Supplementary material for: IL-27 as a novel biomarker for pruritus in nodular prurigo and bullous pemphigoid
Source: Front Immunol. 2024 Dec 13;15:1499868. doi: 10.3389/fimmu.2024.1499868 (PMC11681427; doi:10.3389/fimmu.2024.1499868)
Supplement: Supplementary file 3 [file DataSheet1.zip › data/ELISA-IL27.xls]

## Sheet: IL-27
样本编号	OD值	浓度（pg/ml）		标准曲线分析（多项式二次回归）
空白管	0.058	0
	0.044	0		Y=AX^2+BX+C
S1	2.339	1000
	2.354	1000		A	37.899
S2	1.313	500		B	343.782
	1.319	500		C	-15.7989
S3	0.705	250
	0.705	250
S4	0.399	125
	0.412	125
S5	0.209	62.5
	0.214	62.5
BP3	0.821	291.992
	0.793	280.653
BP1	0.579	195.956
	0.585	198.284
PN10	1.118	415.92
	1.135	423.216
HC1	0.53	177.051
	0.504	167.094
BP2	0.742	260.153
	0.748	262.555
HC4	0.676	233.917
	0.693	240.643
BP7	1.144	427.088
	1.149	429.241
PN4	0.759	266.965
	0.769	270.982
PN7	1.03	378.504
	1.031	378.926
PN2	0.698	242.626
	0.708	246.596
HC3	0.555	186.674
	0.554	186.288
HC5	0.611	208.4
	0.614	209.571
BP5	1.045	384.84
	1.047	385.686
PN5	0.924	334.213
	0.923	333.799
PN1	0.595	202.169
	0.596	202.558
BP4	0.935	338.77
	0.925	334.627
PN6	1.021	374.71
	1.025	376.395
HC2	0.553	185.902
	0.543	182.049
PN9	1.11	412.495
	1.11	412.495
PN8	1.058	390.345
	1.087	402.673
PN3	0.756	265.761
	0.754	264.959
BP6	1.091	404.378
	1.092	404.804
