# Supplementary material for: IL-27 as a novel biomarker for pruritus in nodular prurigo and bullous pemphigoid
Source: Front Immunol. 2024 Dec 13;15:1499868. doi: 10.3389/fimmu.2024.1499868 (PMC11681427; doi:10.3389/fimmu.2024.1499868)
Supplement: Supplementary file 3 [file DataSheet1.zip › data/VENN.xlsx]

## Sheet: Sheet1
RF-UP	RF-DOWN	SVM-UP	SVM-DOWN
IL27	LOC105378571	LOC105371792	LINC01037
CD163	AKAP12	PDCD6-DT	GCSAML
NLRP12	LINC01037	COL23A1	LOC107986784
TGM2	RTKN2	LINC01637	DCSTAMP
COL23A1	IQCH	IL27	AKAP12
			LOC105378571
			HDC
			PTGER3
