# Supplementary material for: IL-27 as a novel biomarker for pruritus in nodular prurigo and bullous pemphigoid
Source: Front Immunol. 2024 Dec 13;15:1499868. doi: 10.3389/fimmu.2024.1499868 (PMC11681427; doi:10.3389/fimmu.2024.1499868)
Supplement: Supplementary file 3 [file DataSheet1.zip › data/PN-vs-HC-diff-p-val-0.05-FC-2.gene.xls]

gene_id	BaseMean_DESeq2	BaseMean_control_HC	BaseMean_case_PN	FoldChange	log2FoldChange	p-value	q-value	Regulation
AARD	3.39195556873455	5.45156901643944	1.56118805966353	0.290794786701291	-1.7819266896863	0.0497273070210954	0.220573801374258	Down
AATBC	564.638639891686	346.711759151419	758.351422771924	2.18673189317147	1.12877634791102	0.00176466214315022	0.0436690111429763	Up
ACOD1	2.98110321822493	0.928278413910362	4.80583637761565	5.1737828345005	2.37121949929432	0.0161721106291327	0.123651314400254	Up
ACOT12	2.27136836818092	3.91878088948947	0.807001682573329	0.207621059092224	-2.26797531059887	0.0310663943398996	0.172324694612368	Down
ACP3	374.780410136052	204.66805570602	525.991391851636	2.56947481498519	1.36147351146432	0.00023883050023882	0.0200788213415065	Up
ACVR1C	282.145302012288	393.077229541829	183.539144208252	0.467162595746803	-1.09800332814131	0.00179137540412223	0.0440656040338375	Down
ACVRL1	28.3185476116715	15.1722222342519	40.0041701693779	2.63205610811069	1.39619024364392	0.00368749933200276	0.0601016459070207	Up
ADAMTS5	29.3782286799102	15.4914109700162	41.7220666442604	2.68752527308998	1.42627832165657	0.000700407041375793	0.0286118555383708	Up
ADAP2	648.268427577814	375.74887271235	890.508031902671	2.36974792381367	1.24473360410013	1.32192479205047e-05	0.0107833926650028	Up
AFAP1	324.357873485843	453.307592631245	209.735900912152	0.462870968199472	-1.11131801691543	8.65153185653614e-06	0.00905142488457159	Down
AFF2	22.4108718837096	32.7691256810921	13.2035351749252	0.403143364420077	-1.31063511877123	0.000652420537567397	0.0279787100918659	Down
AIFM3	242.657004425487	137.977566970035	335.705393274777	2.432724222924	1.28257278358493	2.16805207303121e-06	0.00453652851548042	Up
AJUBA	15.9587221264376	21.9877339645108	10.5996004925948	0.480394856991982	-1.05770738895597	0.022088625753158	0.145039400342912	Down
AK4	24.8436750908256	15.0783635424091	33.5239520227514	2.2167094934046	1.14841971297188	0.00551993242678772	0.0725949321849518	Up
AK8	16.4836588884981	9.54933395570739	22.647503273201	2.3731205956997	1.24678541633344	0.0171129718870337	0.127208757219641	Up
AKAP12	19.4213467180631	28.0813059986252	11.7236051353413	0.412317357750592	-1.2781728977565	0.00847412844512194	0.0882171292860897	Down
AKAP5	245.569541767081	375.665171345101	129.928982142174	0.34566723180889	-1.53254424786062	0.000132917645361548	0.0166798579668158	Down
ALDH1A1	1088.5158801892	694.890328884342	1438.40525912686	2.06990470519497	1.04956435008822	0.00919323639532677	0.0924823866435864	Up
ALDH3B1	1285.76579358135	807.882996290772	1710.55050228409	2.11724941102044	1.08219122817778	0.000215485624923401	0.0195097369642187	Up
ALG1L2	14.5960077896006	7.57967618088588	20.8327469973471	2.74897738715579	1.45889503941821	0.0095806518114204	0.0946413186302291	Up
ANG	38.2473300864626	24.7655018691109	50.2311773907752	2.02528225002779	1.01812298075758	0.0103327399640176	0.0979789320253675	Up
ANKRD34B	42.8991021887152	24.5236416659178	59.2328448756462	2.41363616135481	1.27120821637039	0.0172296860752468	0.127392794726756	Up
ANOS1	2.42827532291908	0.714718990491479	3.95143650729917	5.55301396564363	2.47327102426378	0.0224152103408037	0.14621518570766	Up
ANP32A-IT1	35.4094611833916	20.0102984152058	49.0976058662235	2.45030279052847	1.2929600379635	0.0294524629678054	0.167567608039188	Up
APCDD1	62.8199733264773	35.2229483358126	87.3506622070682	2.47689676920799	1.30853374195723	0.00632942932637676	0.0774132681099955	Up
APOBEC3A	2418.69724371293	1303.59727356339	3409.89721717918	2.6157384208082	1.38721827559459	0.00114421001305938	0.0356134308336131	Up
APOL4	23.6371062592107	11.2679981689173	34.6318690061382	3.07500368193706	1.62058813790201	0.0159984864884008	0.122762184418976	Up
ARHGEF10L	898.815293704146	574.564133348994	1187.03854735317	2.06583102448655	1.04672225318407	0.000236408081382949	0.0200663120421044	Up
ARHGEF9-IT1	2.79928165551267	0.801200885465106	4.5753534511105	5.62893345413009	2.49286159260722	0.00381093388670974	0.0605480190484483	Up
ARSJ	5.7830443552093	8.94467876104554	2.97270266113266	0.334456518678141	-1.58010943070193	0.0310303523777334	0.172202937245105	Down
ASAP1-IT2	12.9302821189818	3.93478076253471	20.9262833247126	5.27801902542283	2.39999655108739	0.0121602400674171	0.106261008383385	Up
ASGR1	476.133380368563	280.667320449832	649.880989185212	2.3149671187429	1.21099170192462	0.000303810241159964	0.021843545030327	Up
ASGR2	855.054077836635	555.590965307143	1121.24351119618	2.01781633086549	1.0127948609612	0.00550508235243048	0.0725949321849518	Up
ASMTL-AS1	43.5632351543699	27.2469920429228	58.0665623645451	2.12703288461667	1.08884233800317	0.0333372162304194	0.179287544682796	Up
ASRGL1	262.955587282547	160.279026020118	354.223641738039	2.20872359994001	1.14321289087729	9.68949185673022e-05	0.0144819452893606	Up
ATF3	733.217771247702	471.224396401078	966.100771111368	2.05026271779512	1.03580878649925	0.00726323899755963	0.0827038365379157	Up
AZU1	32.6419592438338	18.5299571373194	45.1859611162911	2.43401688159262	1.28333917417551	0.00158376281977932	0.0410067402040715	Up
B3GNT8	61.6244774316251	37.6339820869896	82.9493621824122	2.19676392260067	1.13537983744739	0.00177693204129744	0.0438904225932863	Up
B4GALNT3	77.7308269203324	49.8639416402038	102.50139161378	2.05433923421716	1.03867443438842	0.0116726335360181	0.103933349763732	Up
BAHCC1	244.808443884891	148.139800391629	330.736126990014	2.23209187311421	1.15839640985457	9.82299583260692e-05	0.0145658785448546	Up
BATF2	52.8116377584028	21.5883006366647	80.5657151999477	3.73054634312493	1.89938693042615	0.00215637994359135	0.04691962641391	Up
BEGAIN	39.3577697916021	13.0291497595342	62.7609875978847	4.81682324313811	2.26808198414352	0.000894846537296295	0.0314804493386405	Up
BLVRB	965.90717589082	580.479816797782	1308.50927286241	2.25403650532506	1.17251088091606	9.61707022185238e-05	0.0144819452893606	Up
BMPER	1.51308472223059	2.97623136521346	0.21250992846803	0.10208174535354	-3.29220319382858	0.0088287791333441	0.0901487458737469	Down
BNC2	118.378449249224	173.8454743339	69.0744269517343	0.396915773809732	-1.33309519733953	0.00247447547395813	0.0499133276874743	Down
BPI	130.545867844775	68.7378818508781	185.48629983935	2.69829861668605	1.43205001803136	0.000644865605347316	0.0279787100918659	Up
BSG-AS1	20.5629982207884	12.7522760455268	27.5058623765766	2.15049823744444	1.10467094884536	0.0431136024890642	0.203845182544328	Up
BST1	1668.85637641583	920.20256559526	2334.32643047855	2.53666460831111	1.34293278234516	0.000437324641845395	0.0242940933782669	Up
BTN1A1	3.96246142802245	1.97091116455152	5.7327283288855	2.90889485850926	1.54047115142323	0.0416970143873161	0.200828177734511	Up
BTNL9	73.510982987056	35.1392070895646	107.619228229271	3.06075793060971	1.6138889494325	0.0297182303706903	0.168301154202872	Up
BZW1-AS1	2.96280501056615	1.17346396077701	4.55333038815649	3.88656414320166	1.95849532643222	0.0139647840962759	0.113999980130071	Up
C16orf95-DT	6.22115244346938	3.43887074548504	8.69429173056657	2.50000975090199	1.32193372190757	0.0449969219401188	0.208357049405903	Up
C19orf38	1931.94543940136	1231.45185903145	2554.60639973016	2.07439084021265	1.05268774087916	9.5375720675108e-05	0.0144819452893606	Up
C1QA	280.800732593063	153.354506521635	394.086266878776	2.5700162491248	1.36177748099801	0.0432198323364302	0.204203379880275	Up
C2	195.135543380616	93.4485021811321	285.524024446824	3.05606378781335	1.61167465639774	0.000694145343102979	0.0285581520622403	Up
C2orf50	17.0523316204544	24.5343934432577	10.4016100001849	0.428881979630834	-1.2213473954758	0.00242748858403844	0.0496270906171018	Down
CA14	32.0966359734183	17.2483929885193	45.2950741822174	2.61122387821403	1.38472615513936	0.000327673603535089	0.0218597091176905	Up
CACNG6	1.64492308183484	2.98175752431785	0.456625799627717	0.157947846922257	-2.66247982387256	0.0159987564100761	0.122762184418976	Down
CADM4	35.832622943317	22.8624547970251	47.3616612955764	2.06170545011202	1.04383823376489	0.0166786981944085	0.125893091187202	Up
CAMK1	768.309692997201	481.77217862658	1023.00970577109	2.12325100065581	1.08627492988514	4.53618231126197e-05	0.0128059242023868	Up
CARD10	2.55571191065964	0.819181082858382	4.0992948687052	4.99934907752187	2.32174026613466	0.0125921570282121	0.108431373465304	Up
CARD9	894.413084691314	582.588461527742	1171.59052750338	2.01079046452981	1.00776275268571	9.10135891611644e-05	0.0144819452893606	Up
CATIP	79.1245087344703	34.9457520912509	118.394514639554	3.38484661769978	1.75909046041845	0.0160547536512747	0.122853767070624	Up
CATIP-AS1	48.8957013293124	31.8011577146413	64.09085120902	2.0121121590269	1.0087107259993	0.0194156716177976	0.136025270798499	Up
CATIP-AS2	2.73602761405611	0.809102950455538	4.44884953725661	5.40319468892283	2.43381266635978	0.00968581505347044	0.0948624159060547	Up
CAV2	24.7045981577588	35.1540043251816	15.4162371200496	0.438427119734222	-1.18959105321311	0.0306240233760176	0.171329615513738	Down
CCDC103	9.71838138579122	4.67268016804874	14.2034491348957	3.02166400197008	1.59534324698807	0.0226046450247957	0.146845994657502	Up
CCDC110	4.85871588272554	7.17874716260369	2.79646585616718	0.396479395568473	-1.33468220167835	0.0386295652746706	0.192656772577489	Down
CCDC149	349.36100081858	216.512379328537	467.448664365285	2.15870293594486	1.11016472445061	0.00053531560786744	0.0262527696024991	Up
CCDC163	91.4580802333434	130.750022774626	56.5319090855368	0.432984616679651	-1.20761232590355	0.0369323294592759	0.188128111543707	Down
CCL19	1.75125350342412	0.11346639387452	3.2070642674682	14.4282588262435	3.85082530363482	0.017111655712439	0.127208757219641	Up
CCL3L3	493.878507678696	209.660206155506	746.516997921532	3.56047799702014	1.83207093715754	0.0092580556099219	0.0928863629440859	Up
CCND2-AS1	4.66162543361231	7.18203523353835	2.42126116701139	0.344796559658206	-1.53618271543949	0.0222600615142395	0.145859943784328	Down
CCR1	858.93820296535	447.556382473228	1224.61093229168	2.73631088910244	1.45223215298914	0.000693758207745944	0.0285581520622403	Up
CCR2	875.034184085597	445.520511398637	1256.8241153629	2.82064107671471	1.49602309634243	7.58370088199477e-05	0.0141402232682897	Up
CD14	8350.13017278205	5382.22015323303	10988.2724123812	2.04158361049669	1.02968865253926	0.0064491471707285	0.0783550577542962	Up
CD163	2665.55859136612	1214.51607179953	3955.3741643142	3.25674897660757	1.70343252410596	0.00065657538109902	0.0279787100918659	Up
CD1A	46.1090461372657	28.5796298842551	61.6907494732751	2.15223602400354	1.10583629907845	0.000264721077150968	0.0209096761082655	Up
CD1B	17.462005721114	9.98657514744508	24.1068328977085	2.41830832749072	1.27399819586239	0.0118790753325678	0.1048294637523	Up
CD207	11.5533674985967	6.47587118259696	16.0666975572632	2.4863817307942	1.31404780839597	0.0312819895134209	0.173217586816991	Up
CD209	28.643615591983	13.314382670677	42.2696004109217	3.17742180078299	1.66785661964067	1.4312681317521e-06	0.00371804437977083	Up
CD276	1.82770175765152	0.331029421540021	3.1580771675284	8.56065550648871	3.0977212708966	0.0419632215666392	0.201594741975242	Up
CD300C	645.57588660854	348.420324259246	909.714164252358	2.61053135365042	1.3843434862033	1.53662260061652e-05	0.0107833926650028	Up
CD300E	8689.95921478181	5428.63754944282	11588.9118061942	2.13477467841007	1.0940838040401	0.00144336373387394	0.0391099652321066	Up
CD300H	386.910263231295	246.752239249804	511.495173437065	2.07251213780895	1.05138055098786	0.00209209865694444	0.0464929809229705	Up
CD300LB	753.149100865033	439.263530282467	1032.15849693842	2.34953307389477	1.2323740764039	0.000375715816158133	0.0228419718536236	Up
CD300LF	1769.36374881671	1098.00539785021	2366.1267274536	2.15474662675448	1.10751823506119	2.63496705342972e-05	0.0118146903690925	Up
CD33	1636.64087905047	1020.24365658096	2184.54952124559	2.14112824137501	1.09837120751933	7.32884934854746e-05	0.0140101873680472	Up
CD36	6958.13930508941	4438.42144536692	9197.88851373162	2.0723268633373	1.05125157393395	0.00335016434793444	0.0573458390033766	Up
CD68	8033.98519961883	4496.14176424959	11178.7349199471	2.48628729773709	1.31399301363588	0.000160877280570979	0.0176913042617166	Up
CDC42EP1	109.476621474196	55.8704728400455	157.126531371218	2.81156837478394	1.49137513233568	0.000726938369807528	0.0289637542251611	Up
CDKL2	7.74353108221612	11.1697049011309	4.69804324318076	0.422422850919904	-1.24324021564285	0.0441647347027729	0.206482195611375	Down
CEBPA	1531.41230240537	955.508389710445	2043.32689146752	2.13825449472991	1.09643357262545	0.000127542727184477	0.0164512646461512	Up
CEBPA-DT	47.7138378201699	21.8434164295319	70.7097679451815	3.23230166569413	1.69256184886059	7.85835857138726e-05	0.0144649888236789	Up
CEBPB	5143.46350976925	3342.39664561195	6744.41183346463	2.01781742438382	1.01279564280296	0.000376958788324733	0.0228419718536236	Up
CEBPE	14.4164113949557	6.52774375109211	21.4285604117233	3.25631572311837	1.70324058599692	0.00108598609524776	0.0345460982190977	Up
CEMIP	5.15800467306873	2.69010089178887	7.35169692309527	2.72175914221523	1.4445394034671	0.0230458213149482	0.148528031144115	Up
CENPK	834.844223570138	1159.92484450804	545.883671625339	0.470735218601091	-1.08701230092032	0.0035547154598348	0.0590100368122597	Down
CES1	658.246378125985	292.540987592939	983.317836377581	3.36099306401101	1.74888756539889	0.00687481447790223	0.0806343797685258	Up
CFAP57	3.07518899543302	4.90456961235806	5.62158076323745	0.301921314149239	-1.72775548731708	0.0285198787185451	0.165716246845924	Down
CFD	1151.84146580869	713.739261646089	1541.26564728656	2.1593193278792	1.11057661004945	0.000650398379444352	0.0279787100918659	Up
CHRFAM7A	19.0668444978284	11.980703912519	25.3656361292146	2.1147551497969	1.08049063515487	0.0181402161621622	0.13043307307551	Up
CHST13	95.8748873849895	53.0193704876864	133.968680182592	2.52502388645034	1.33629703566659	0.00233004881944161	0.0489180371992469	Up
CHSY3	13.389498175466	19.3265365579614	8.11213072435904	0.42000955513841	-1.25150594558169	0.0101220428575652	0.0972558540724391	Down
CLDN23	19.044380968925	10.2103550015512	26.8968484954795	2.61897236804513	1.38900083834656	0.00281008511675407	0.0527086881660484	Up
CLDN7	55.2593997754782	34.0521400173563	74.1102973382532	2.17348646968611	1.12001111462796	0.000398105682062288	0.0233216317945701	Up
CLEC11A	101.990436513805	62.1527214916531	137.401738755718	2.20974102745309	1.14387730160695	0.00089300946093773	0.0314804493386405	Up
CLEC4A	1180.48370733842	751.983528212927	1561.37275544997	2.07618854186931	1.05393746299673	0.000461272740288703	0.0247483995587375	Up
CLEC4G	25.1412945571206	9.9513108770479	38.6435022727408	3.87735907209366	1.95507434549439	0.000212012196238175	0.0193816198036763	Up
CLEC5A	159.844575103983	97.1350864270019	215.586342816856	2.21933054448088	1.15012455684047	0.0205712691875784	0.139727086309665	Up
CLEC6A	33.3902963011996	13.7357814549013	50.8609761645758	3.70245554713907	1.88848241416179	0.011194884849186	0.101356765134553	Up
CLVS1	6.50496666627754	3.7146780525524	8.98522321181099	2.38902731286747	1.25642334768843	0.0191815061058494	0.13503780298518	Up
CMPK2	633.783731984451	402.393932377965	839.463553856883	2.08612951794542	1.0608287307709	0.0070154720206036	0.0812478733207574	Up
CNN1	10.3845841152529	5.013670656656	15.1587294117836	3.00789894768772	1.58875609955588	0.0304941303566984	0.170861488508582	Up
COL13A1	29.5093245146999	41.6092077114157	18.7538727842859	0.449096202928499	-1.15490357058636	0.0290193674979683	0.166498587878595	Down
COL23A1	6.70189563569535	1.7802298529316	11.0767096648187	6.24451172576801	2.64258876825389	3.44387817808411e-05	0.0127337594090348	Up
COL28A1	6.63913122126654	9.39096826557495	4.19305384854796	0.451218693573911	-1.14810125638887	0.0471206163247294	0.213517168961627	Down
COL4A1	4.36063009820488	0.343086241827971	7.93178019276213	21.6460511814892	4.43603195769209	0.00624938986641515	0.0771222214707274	Up
COL8A2	120.266478696824	72.0296260145663	163.143681081054	2.26397356720444	1.17885711422735	0.00205969101017959	0.0463992521060789	Up
COLGALT2	200.106769969981	280.690687217272	128.476621305722	0.457574572970915	-1.12792120987766	0.000672536109107358	0.0281448889037995	Down
COPRS	199.970358643013	128.982767524778	263.070439636999	2.03780723900022	1.02701759002635	4.02682482326422e-07	0.00151666330143424	Up
CPAMD8	307.67379872786	178.15561167846	422.801076105105	2.37252402184013	1.24642269462855	0.00058519371522066	0.0267952717229896	Up
CPED1	273.585143623136	142.500527897941	390.104802045532	2.73753974709817	1.45287991175495	0.000639847932220126	0.0279787100918659	Up
CRISPLD2	680.376881988143	343.980580271419	979.395816847453	2.84708299595531	1.50948455002007	0.000368227689749846	0.0227026395258332	Up
CTSH	4006.6730849748	2589.94160558334	5265.98995554499	2.03319351754501	1.02374753614463	0.000195843399441053	0.0190749532938187	Up
CTSL	501.556971457047	305.490025509509	675.838701188192	2.21240477854447	1.1456153632282	0.00241170182927801	0.0496270906171018	Up
CTSZ	7804.55255755118	5066.15714338912	10238.6818145841	2.02097127043819	1.0150488129146	9.07645947072231e-05	0.0144819452893606	Up
CTTNBP2NL	61.6203656877328	40.1494429544775	80.7056303395152	2.00816052820717	1.0058745999618	0.0171792306513621	0.127269579711428	Up
CXCL9	21.9501551854462	13.0715913972364	29.8422118860772	2.27943354201444	1.18867534734531	0.00964967513333294	0.0948370564358785	Up
CXXC4	13.598224136631	21.969025378321	6.15751192179537	0.280370370337148	-1.83459420212341	0.00202178736968164	0.0463755173518206	Down
CYB5R2	19.3205875662479	9.4490063672158	28.0953264098321	2.97006286926964	1.57049346982185	0.0135254820620022	0.111992174133973	Up
CYBB	17139.9364072488	10693.2877623854	22870.2907582384	2.13874837464502	1.09676675833014	0.00250818506316392	0.0502490862867053	Up
CYGB	5.0924107452879	2.30785610049691	7.56757042954655	3.27899674917507	1.7132544714317	0.0258395834492878	0.157095444908261	Up
CYP1B1-AS1	15.4803025464872	8.82000530008655	21.40056676551	2.41069894776352	1.26945149594782	0.00307229198648507	0.0548444268184614	Up
CYP27A1	547.749434087357	277.537801140429	787.937552262403	2.83914776406443	1.50545793639426	5.25649285915661e-05	0.013198703136485	Up
CYP2S1	269.403216703181	168.380867443511	359.200860489555	2.13299930285365	1.09288349415024	0.00124658787080029	0.0367382516164492	Up
DCHS2	3.69544888670729	6.32168753941746	1.36101452874269	0.217028519092882	-2.20404345935852	0.0270529572805844	0.16106901407144	Down
DCLK2	21.104310929826	11.6142160132111	29.539950855706	2.53218236399679	1.34038130925271	0.000550754357789468	0.0266522222383993	Up
DCSTAMP	2.30574475423845	3.61414714173305	1.1427204097988	0.319625256161458	-1.64554668318198	0.0384915996527199	0.192325233393479	Down
DDAH1	3.66937979311804	6.0335645517063	1.56788222992847	0.263477468341166	-1.92424850191419	0.0297843015660248	0.168488425080018	Down
DDO	47.3131512614527	27.065400425063	65.3111520049102	2.40757774821772	1.26758238795742	0.000309864782973879	0.0218597091176905	Up
DENND2B	26.5867001589948	37.3712485393635	17.0004349320003	0.451982241711268	-1.14566200432296	0.0434370084600426	0.204938312459404	Down
DEPDC4	7.09453557955224	9.60843499235249	4.85995832372979	0.497422280333537	-1.00745696528428	0.0375432595762719	0.189955578812561	Down
DHRS9	138.058605160976	69.9844429500726	198.568971570668	2.8342386372812	1.50296123543584	7.12408273446496e-05	0.0140101873680472	Up
DKK3	28.3791183242551	40.7630388639774	17.3711889556131	0.425128818365747	-1.2340280360887	0.00307330028652843	0.0548444268184614	Down
DLEU7	27.8551297862033	17.3577607626649	37.186124473793	2.14079858666168	1.09814906863645	0.0220670665873223	0.145039400342912	Up
DLX4	14.9140324343952	8.75644400939274	20.3874443677307	2.32218062913557	1.21548019555527	0.0032186880273019	0.0563624415398291	Up
DNAH7	1.74669053332554	3.34177552719066	0.328837205445443	0.113516055239226	-3.13903173414731	0.0166910454671924	0.125893091187202	Down
DNAJC6	39.1946212301231	57.0795372561381	23.2969180958876	0.41033444069688	-1.28512784551355	0.00123166537421301	0.0366032079939621	Down
DPY19L2	34.5286652667059	54.521373331599	16.7573692090231	0.306304302654558	-1.70696246228025	0.0196151896525671	0.136629756355712	Down
DSC2	233.255524717372	126.851153408425	327.837188103103	2.58434408486921	1.36979816619534	0.0302288206914257	0.170185097536899	Up
DSEL	175.283491241237	249.894169529331	108.962888318487	0.436396662883336	-1.19628802544415	0.0121442977701656	0.10622830714992	Down
DTNA	24.8463962176393	15.9800478889739	32.7275947320086	2.04335401913654	1.03093917832768	0.0119933034919416	0.10546835414976	Up
DUT-AS1	10.2102038343517	2.36328991382017	17.1852384303798	7.26820778012295	2.8615996632523	0.0216536662153645	0.143686343258543	Up
ECHDC3	59.065123373308	35.6053767451678	79.9182314872104	2.24433747280609	1.16628962502759	0.00186836360149919	0.0448254137570231	Up
EEF1AKMT4	18.7115665765266	9.3512013977343	27.0318911798976	2.873413975725	1.52276585841199	0.00104188227992197	0.0337706146221869	Up
EFNA1	9.17955227470397	13.214506830786	5.59292600263106	0.42711787981347	-1.22729380220278	0.039328047157028	0.194696578354667	Down
ELOVL3	10.2445840429626	4.55996229022	15.2975811565116	3.35360675199274	1.74571352664468	0.00686701825828563	0.0806343797685258	Up
EMILIN2	3060.44497503525	1882.64820001174	4107.37544172282	2.18169149941723	1.12544711278574	0.00157440692720686	0.0410067402040715	Up
EMP1	267.281296417785	172.287624489558	351.720115909542	2.04168056796744	1.02975716638315	0.00246760514794431	0.0499043613677002	Up
ENDOU	1.78072449632309	0.586588438064508	2.84217877033071	4.89057746620986	2.29000482477869	0.0209426662234178	0.141140725230564	Up
ENO4	18.5350822143309	11.0254169277111	25.2103402468818	2.28175429942979	1.19014344978684	0.0435797333964576	0.205327380365797	Up
EPHA2	34.1690216293258	21.6479106925769	45.2988980175471	2.09356978287685	1.06596500679686	0.0304794733839957	0.170830191299823	Up
EPHB2	119.955921633001	52.0525409008857	180.31448228377	3.4629055017233	1.79198301876375	0.000976489899040635	0.0329556591016725	Up
EPHB3	27.9702825833324	12.7177066794748	41.5281278312059	3.25220072465642	1.70141630277878	0.000292399376625874	0.0215096291430409	Up
ERVK3-1	1.41901886514348	2.7309068152983	0.252896242783635	0.111217010720299	-3.16855062872416	0.0129738078410671	0.109982151047908	Down
EXOC3L1	33.7343207014815	18.4955013840173	47.2799378725608	2.55131858958277	1.3512430631554	0.0203330203786151	0.138836635159565	Up
FAM114A1	77.4618591903177	47.5457528734126	104.053953694233	2.18828226687928	1.12979884359747	0.000476865771601646	0.0251550033916028	Up
FAM118A	2028.23929998704	3243.83063451631	947.713669294349	0.292149518769671	-1.77522118201783	2.85118187589455e-05	0.0124868504853131	Down
FAM124B	33.2944172044015	19.4297859656593	45.6185338610613	2.34378660978969	1.22884122547168	0.00198859616996284	0.0460703512272314	Up
FAM135A-AS1	1.47531522957365	0.3341526749012	2.48968194483804	6.80312320117218	2.76619721583493	0.0242613860476089	0.151790837889891	Up
FAM157B	32.1540395126355	20.2778634815708	42.7106404291375	2.10283761791234	1.07233744879651	0.0145217634596665	0.116969140065201	Up
FAM169A	628.774656621012	894.391924512053	392.670418495643	0.439260957041903	-1.18684982123684	3.69385017918609e-05	0.0127337594090348	Down
FAM20A	129.389258377814	71.7205706960984	180.650314094894	2.51919640979981	1.33296360654924	0.00278268202093201	0.0524419728238819	Up
FAM225B	3.58177717596677	1.04477088221516	5.83689388152377	5.60109174028961	2.48570805838293	0.0238924991976046	0.150533136463463	Up
FAM238B	4.61209786206946	7.70417413797755	6.78500515784189	0.241965348505714	-2.04712763878585	0.00473584872346866	0.0672083671140631	Down
FAT4	34.16749559222	46.5726417584409	23.1406990000236	0.495643417247704	-1.01262552503515	0.0450083091006378	0.208357049405903	Down
FCGR1A	655.53761133158	307.61695761488	964.800414635313	3.13626859321624	1.64904911860738	2.08434499729858e-05	0.0111641336289723	Up
FCN1	40220.4375941169	23826.5087817762	54792.818760642	2.29965760472793	1.20141907476405	9.55816528504944e-05	0.0144819452893606	Up
FFAR4	11.4390688483318	3.87630908270632	18.1615219733322	4.64007036611123	2.2141466838162	0.00236236435990965	0.0491676690018774	Up
FGF17	4.51927019380215	2.32485269377399	6.46986352716051	2.77096643468683	1.47038923524945	0.0373715325711632	0.189513195254828	Up
FGF9	26.3585085091724	36.2201426680461	17.5926114790625	0.485865103641522	-1.04137227760244	0.0405957543908523	0.197895025728114	Down
FIGNL1	522.013791355408	725.431457407931	341.19808819761	0.470443019267745	-1.08790810264151	2.14195731449099e-10	4.03373401464943e-06	Down
FKBP9	52.6278083797378	29.890525605006	72.8387264017216	2.43636388042151	1.2847296214522	0.00580436633751216	0.0744096847297679	Up
FLG-AS1	2.38614438547846	4.51141819095548	0.497012113943322	0.104895119020354	-3.25298054689555	0.0202533417178328	0.138755272460996	Down
FLJ46906	48.9773732839296	26.943037056167	68.5634499308297	2.54129815587314	1.34556564841969	0.000462627458573776	0.024750569033697	Up
FLVCR2	449.992916523841	250.085936437482	627.688009933937	2.50944319856607	1.32736729095716	4.66326081938911e-05	0.0128059242023868	Up
FN1	33.0835889863828	67.9931680904526	473.965992300165	2.97687704580172	1.57379963505417	0.00786190010087674	0.0855082066160454	Up
FOLR2	110.80013566199	57.1267709182672	158.509793211965	2.7738024531036	1.47186504430311	0.000119289939776935	0.0159090680332235	Up
FOXB1	1.96861399259803	0.573276207696216	3.2089142458441	5.55930137183108	2.47490359325038	0.0281703922745985	0.164395670069798	Up
FOXD1	11.4497915853179	17.6947639068002	5.8987050773336	0.331233629216547	-1.59407894185394	0.0122221047007817	0.106558646169038	Down
FPR1	3144.39908879053	1756.92854574998	4377.7062381599	2.49165730824229	1.31710565997642	0.00101052028263265	0.0335671366202491	Up
FPR3	46.9930923443969	24.8952496189006	66.6356192115048	2.6710244079355	1.41739315944236	0.00304601355507854	0.0548141787918855	Up
FRMD6	12.3489387003525	17.0385451439157	8.18039963940735	0.485306564383759	-1.04303172038211	0.0367525894279257	0.187720304883834	Down
FSCN1	126.470253405714	77.0512043199839	170.398297037475	2.2107055721427	1.14450689584868	0.00232693047564005	0.0489125180197989	Up
FXYD6	133.078817767562	67.8314105873174	191.076513038891	2.81624420719166	1.49377244094558	0.000177047894725179	0.0185231441859143	Up
FZD2	78.0525745897796	41.7433284929271	110.327460009204	2.63856795872822	1.3997551419383	0.000210284886525524	0.0193174877221887	Up
FZD5	38.1981396795629	24.4572361509523	50.4122761494389	2.05854741288977	1.04162667749242	0.00450778780410429	0.0654515496737794	Up
GAB4	2.49539911242769	4.9246413952068	0.336072638846248	0.0770398367491327	-3.69825154372557	0.00309332640186022	0.0549047109844867	Down
GBGT1	301.093175563812	159.208829005436	427.212594726813	2.68262904827048	1.42364757371125	5.75200105600698e-06	0.00773726313476596	Up
GCSAML	39.9091411489957	56.2906094051063	25.347836032453	0.448232626725992	-1.15768042885337	0.00496326883762032	0.0691845142487534	Down
GHRL	63.7248876031438	38.648039869473	86.0154189219624	2.22156826756905	1.15157847525295	0.00247596603957525	0.0499133276874743	Up
GJC1	1.71300972240813	0.3341526749012	2.93866043130318	8.03759709991897	3.00676426133333	0.00686547945337915	0.0806343797685258	Up
GLT1D1	1159.43395717174	726.489525398884	1544.27345208095	2.1254693407335	1.08778144867798	0.00464153737150376	0.0665323468558735	Up
GLYATL2	2.23219515197252	0.239823347884224	4.00319231116212	14.1633357301662	3.82408918196181	6.72718949343482e-05	0.0140101873680472	Up
GNA15-DT	6.72797671892625	2.43412975827401	10.5447295728394	4.29747565267625	2.10348946614598	0.0145347657062978	0.117023816922189	Up
GPBAR1	370.289496754689	210.685315556563	512.159880041912	2.43043648829397	1.28121543438549	0.00011606722561404	0.0159090680332235	Up
GPER1	60.8932653709436	29.3813717880539	88.9038374446233	3.02586404786379	1.59734716869184	1.93473722369314e-05	0.0111641336289723	Up
GPR34	67.2665609072128	33.0554881396326	97.6764033672842	2.95393714584056	1.56263912862509	0.0347933328540104	0.181957246405644	Up
GPR82	7.35421271137238	3.22159571991805	11.0276500371096	3.44184502340624	1.78318213834358	0.00103623806669298	0.0337570045056867	Up
GPR84	28.7127744373857	18.5723460050267	37.7264885994826	2.036370398861	1.02599999952657	0.0130411914019505	0.110176956958357	Up
GPRC5C	24.3991477351868	14.3285409412155	33.3507982187169	2.32419895967312	1.2167335738404	0.010503224575977	0.0985580181466281	Up
GRIN3B	19.1796726483369	12.1490039325947	25.4291559512188	2.09858921507715	1.06941979627766	0.00917560428233525	0.0924037325373997	Up
GRINA	2531.46550999616	1650.94140135883	3314.15360656267	2.0074423091158	1.00535852744447	0.000307377837353264	0.021843545030327	Up
GRN	10343.6262567952	5915.95089247098	14279.33769175	2.41369453760961	1.27124310900094	4.82952086405678e-05	0.0128059242023868	Up
GSC	3.10422708468803	5.20148338832384	1.23999925923399	0.242341937038435	-2.044884011509	0.024530162577141	0.152442138252859	Down
GSDME	22.6091860421898	13.2501365678517	30.9283411304903	2.33762268919042	1.22504208625869	0.0111800395725991	0.101319781150715	Up
H1-4	39.3799897586022	24.2540060796618	52.8253085843271	2.17600107788089	1.1216792712266	0.0445623892762553	0.207517041258764	Up
H2BC6	1.96830867694618	0.711661528804744	3.08532836418301	4.35144248149338	2.12149372646212	0.048555949365689	0.217690994233859	Up
H3C3	1.21849624378064	2.27936515816466	0.275501653217061	0.132580603090533	-2.91505837427888	0.0445193219866537	0.207367764445378	Down
H4C5	12.795798593972	6.30801114701141	18.5627207690481	2.92307800711868	1.54748833033507	0.0158320719555142	0.12220593761471	Up
HBD	33.1443764363319	48.3028014054939	107.633144423733	0.406524193230368	-1.2985868817879	0.0490065919678219	0.218912033402227	Down
HCAR3	185.914098991123	110.30352479464	253.123498276886	2.293273833903	1.1974086336917	0.00880519724248572	0.0900585351393765	Up
HDC	205.735109378463	318.075890011321	105.876637704812	0.332929454534815	-1.58671158237999	0.0201498932356931	0.138424823446909	Down
HESX1	22.0252175366141	12.0241920487056	30.9150179703105	2.57177001087718	1.36276163061187	0.00190615107402625	0.0448254137570231	Up
HEY2	4.75351708377188	6.98942967827398	2.76603922199224	0.384706318995035	-1.3781705680656	0.0469972124787194	0.21326542298777	Down
HFM1	2.27483102496499	4.0465422238164	0.699976625985963	0.173112721345441	-2.53021634853278	0.0336478444455562	0.180010244766959	Down
HHIP-AS1	4.22822980634778	1.15103232281924	6.96351645837314	5.96812054785803	2.57727667635061	0.00293887951117242	0.053826486252618	Up
HK3	7189.87310001922	4542.65834302295	9542.9528840159	2.10071526040471	1.07088062643692	0.000315649350738571	0.0218597091176905	Up
HLA-DQB1	2769.61530959826	1467.53999110129	3927.01559270668	2.6759029127525	1.42002577299304	0.0136534094763036	0.112427200375054	Up
HLA-DRB1	9228.70585530768	5653.17626596696	12406.9543791661	2.1946524507104	1.13399248994906	0.00267399310332162	0.0516478339710285	Up
HLA-DRB5	5426.74588948915	2784.76865316802	7775.17009955238	2.79199900494543	1.48129842737831	0.0227397270349713	0.147342849830992	Up
HLX	287.113523515566	168.243880715466	392.775428226766	2.33394295044897	1.22276929707343	0.0020985043428486	0.0464929809229705	Up
HNMT	601.449155036317	348.347270505927	826.428607952218	2.37212782283706	1.24618175204436	0.000326987452333272	0.0218597091176905	Up
HOMER1	43.5408695829523	61.3364743334863	27.7225542491444	0.454384684285187	-1.13801388741755	0.00189621781292475	0.0448254137570231	Down
HOMER3	404.40987571453	249.645741272542	541.97799521852	2.17038723537959	1.1179524678869	0.000153549362635354	0.0174195276936686	Up
HOXB9	5.818333481209	2.25915663509158	8.98204623331337	3.99038046097391	1.99652630609491	0.00750278648775827	0.0839934250021365	Up
HPGD	465.206008788113	653.669483041192	297.682920563153	0.455455016959802	-1.13461952168041	3.89517904388658e-05	0.0127337594090348	Down
HRH2	1481.55108616289	967.827045518585	1938.19467784672	2.00250487803152	1.00180575699269	0.000643727014111087	0.0279787100918659	Up
HTRA1	34.5934261339667	15.392555108639	51.6608670453691	3.35444638414452	1.74607468453156	0.000615868334231548	0.0275707632615026	Up
ID1	336.923796047585	198.072594985211	460.347085880806	2.32372377540189	1.21643858356923	7.94790633546079e-05	0.0144649888236789	Up
IDH1-AS1	3.15528705495448	1.40479849212133	4.71127688858395	3.32634889077313	1.73393949652362	0.0208714903979415	0.140938192609911	Up
IDO2	12.5834452689365	6.38570127290313	18.0925510431885	2.8372177869023	1.50447689718418	0.0131553082028943	0.110564207119641	Up
IER5L	222.87390346192	129.198813136978	306.140650417423	2.36806798407346	1.24371049941186	1.53507241076724e-05	0.0107833926650028	Up
IFI27	26.2325303263242	15.7639976891738	761.763188748074	2.24491523965346	1.16666097474812	0.0157414753428934	0.12200380848749	Up
IFI30	16543.3351181042	10282.6799476123	22108.3619363192	2.15006026285559	1.10437709688659	0.000377222453614961	0.0228419718536236	Up
IFI6	1552.9575130977	865.167688896099	2164.32624572135	2.50162125873387	1.322863384425	0.00125557912021155	0.0368028547843101	Up
IFIT1	440.143552922398	242.697568405818	615.651094714912	2.53643047976379	1.3427996186301	0.00360151370668721	0.0594944790564329	Up
IFIT3	799.084020415579	360.442623060874	1188.98748473087	3.29867712381016	1.72188757309105	0.00492074491532671	0.0687954478436767	Up
IFITM3	4930.42698592401	2795.67648184916	6827.98298954609	2.44234598348315	1.28826758742561	0.000563987537984645	0.0267531821544757	Up
IGSF11	4.76725475131563	7.88293862879991	1.9977579713296	0.256809015290373	-1.96123224567319	0.0236226763048153	0.149945787082195	Down
IGSF6	1387.20675157236	863.577403626617	1852.65506085747	2.14512917163053	1.10106452402313	0.000502409844620243	0.0256405080502253	Up
IKZF2	1944.50305637775	2751.733207129	1226.96514459887	0.44592010955629	-1.16514283288311	5.97740377366708e-05	0.0135558328033152	Down
IL10RB-DT	24.3615391300604	13.1341234039407	34.3414642199446	2.60108555238104	1.37911385178611	0.00621764021835048	0.076941650839688	Up
IL13RA1	2457.43215484719	1531.17779202701	3280.76936624291	2.14262096660676	1.09937665731196	0.000421650976626818	0.0237918356455943	Up
IL17D	1.56021246897938	2.67216947699302	0.57180623963392	0.217713939502188	-2.19949431342067	0.03450359329734	0.181414948524024	Down
IL17REL	1.83368454011353	3.41475464795487	0.428288888699013	0.138115267338686	-2.85605529016195	0.0404090228542256	0.197431038710581	Down
IL1RN	623.925904815746	318.624352912979	895.30506206265	2.80950013301531	1.49031346860627	3.4807631162867e-05	0.0127337594090348	Up
IL27	18.4096381698227	5.51644961253907	29.8702502207414	5.42285442138905	2.43905244117017	5.54457296921947e-06	0.00773726313476596	Up
IL31RA	59.6239700287381	36.7341821556384	79.9704481381601	2.17736213144572	1.12258137160183	0.0288370503335489	0.166030366353441	Up
IL6	118.95436612609	69.8290648111898	162.621300628224	2.32941923869328	1.21997031286472	0.0124700920678571	0.107750492851938	Up
IMPA2	725.741163917825	425.640936259015	992.496921836768	2.33127441857138	1.22111883673188	0.000108330026504236	0.0153048414986165	Up
IQCH	8.10365895110747	11.7321474631766	4.87833582926822	0.417173826251277	-1.26127944978622	0.00436428186258831	0.0644924800901799	Down
IRF6	16.1744682665703	25.3161614250079	8.04851879240347	0.316505458371961	-1.65969771467053	0.00712555061838247	0.0820723970919747	Down
IRF7	1990.66017386369	1295.24512465417	2608.80688427216	2.01408928304454	1.01012763833505	0.00272309268936096	0.0520622147472544	Up
ISG15	1131.23043376389	615.249585016965	1589.88007709449	2.58409627120582	1.36965981902719	0.00727329887151658	0.0827617911470696	Up
ISL2	34.2881166326225	18.9543254603105	47.9181532302331	2.51972899078395	1.33326857313893	0.00519163132151436	0.0707379439469148	Up
ITGA1	197.598834382133	274.106812091317	129.59174308508	0.472671284938153	-1.08109087211096	0.000827476376472389	0.0303762867869942	Down
ITGB8	6.855807661238	11.0696989852666	3.11012648432372	0.279045589031248	-1.84142725349118	0.00542695866092723	0.0720736851217077	Down
JAZF1-AS1	7.32123071748456	3.48438430486652	10.7317608620339	3.0490548880493	1.60836212148698	0.00694173029870712	0.0810581073600575	Up
JPH4	23.8925388589378	11.568844856169	34.8469335280656	3.01003508764448	1.58978030441875	0.00369136973221297	0.0601016459070207	Up
KAZALD1	5.50581445125961	3.13692084235119	7.61149765917821	2.42701931057709	1.27918558733658	0.0392299825943202	0.194517912642506	Up
KAZN	6.49024054412112	9.47713052495929	11.2630857509579	0.399165461616232	-1.32494120014069	0.0134800927549553	0.111880611177311	Down
KCNA5	3.10336245621603	1.29229120562198	4.71320356785519	3.61582188901024	1.8543236140998	0.0429547335173269	0.203778497570415	Up
KCNE3	963.207294449401	541.765358144453	1337.82234894269	2.46911397154947	1.3039934312131	0.000762371765000472	0.029433678461731	Up
KCNG2	8.88777888829698	4.93646699885512	12.4000561233564	2.50476801436523	1.32467699063677	0.00771975150429877	0.0848383886633162	Up
KCNIP4	1.66141549385445	3.27113907127277	0.230550091704828	0.092644026720043	-3.43215822916362	0.00904734653889759	0.0913074115865592	Down
KCNK13	32.9002567991365	19.8841197774696	44.4701563739515	2.23431245516509	1.15983095215804	0.0082963560505379	0.0876222434567437	Up
KCNMA1	34.9837309642921	16.4090149702957	51.4945896256222	3.14225656247673	1.65180098021886	0.0267761599094895	0.160119430546982	Up
KCNMB1	237.207078128403	146.031318197647	318.252198066853	2.17852224708305	1.12334984613925	0.00238258439225032	0.0493064057965472	Up
KIAA0319	15.9586057868619	22.2181530163626	33.1733299427049	0.467559049582074	-1.09677951564217	0.038421011171971	0.192149556968026	Down
KIAA1522	100.782603914216	52.2173853294117	143.951687100708	2.75351979854336	1.46127698188906	1.25988261362425e-05	0.0107833926650028	Up
KIAA1671	166.402570435139	234.572328290972	105.807230118843	0.451349313056486	-1.14768368324272	0.00129581140822163	0.0373130281951524	Down
KLF1	5.72750904587616	1.78576765926855	9.23127916730514	5.20306615870686	2.37936205177578	0.0057536109277978	0.0742078180438329	Up
KLHDC7B-DT	40.9087767961674	19.92772178601	59.5586034718628	2.98764960104427	1.57901095519581	0.00746960804714449	0.0837806186681507	Up
KLHL30	9.76762249300678	5.22373879428794	13.8066302252013	2.64315601004269	1.40226158134436	0.0440022924936335	0.206305070574019	Up
KLHL33	18.3890858390602	9.52817429590049	26.2654516552022	2.73929638301742	1.45380536943017	0.0154188292182514	0.121100368775299	Up
KLRC4	209.592427000098	291.120891949167	137.122680378704	0.471150900651977	-1.08573889331811	8.08478791555493e-05	0.0144649888236789	Down
KLRC4-KLRK1	107.969690724132	151.578984280233	69.2058742298206	0.456789136075158	-1.13039975573843	0.000236550619867629	0.0200663120421044	Down
KLRK1	45.7759929238906	65.6239443466061	28.1333694370323	0.430494213772472	-1.2159342482475	0.00274167664773899	0.0521527824547683	Down
LAMA3	1.36307985058546	0.248057099721787	2.3542111846865	8.21897693536303	3.03895882430406	0.044705680122221	0.20802998963718	Up
LDHD	39.2637808354052	21.0318825317777	55.4699126608519	2.63727313325973	1.3990469938773	0.00074772971935949	0.029433678461731	Up
LDLRAD3	202.156550747232	131.958249945996	264.555040348331	2.00438256032601	1.00315789037532	0.00820107220320983	0.0872181544944631	Up
LGALS2	1982.06336877009	1155.95053569547	2716.38588705865	2.34980637112685	1.23254188065234	3.76151914184906e-05	0.0127337594090348	Up
LILRA2	1720.07475217385	1056.08522959282	2310.28766113476	2.18745283588724	1.12925191104091	0.000576307914036648	0.0267952717229896	Up
LILRA6	661.331386823992	390.792910653759	901.810032308643	2.30750210340169	1.20633196295916	0.00105480771198299	0.033991014709181	Up
LILRB3	2897.817684197	1758.26771250632	3910.7509923665	2.22415399015021	1.15325667706105	0.000634735714750856	0.027935912655073	Up
LILRB4	947.915899956457	542.545239768443	1308.24537567914	2.41120327698968	1.26975328277065	0.000174396849460176	0.0184239086223547	Up
LILRB5	46.4190417153994	11.792480335178	77.1982073867073	6.53298285727344	2.70774185407259	0.00470830792877399	0.0669183810676768	Up
LIMCH1	16.1397550843188	8.07492735583815	23.3084908429683	2.89634646629507	1.53423419058008	0.00660445737355712	0.0793208809048646	Up
LINC00482	74.6441626326638	47.2641116509173	98.9819857275495	2.09239493118828	1.06515518021439	0.00481015566137143	0.0679556274680771	Up
LINC00487	27.7917966989731	11.5211780183711	42.2545688595082	3.66599104998805	1.87420326374097	0.00320228507568942	0.0562550676729321	Up
LINC00537	167.361248613057	103.619585276906	224.020504911858	2.15969223973075	1.11082574023668	0.00205271015495864	0.0463992521060789	Up
LINC00612	1.80135753523787	0.606478862002291	2.86347191144727	4.74328733120581	2.24588726431667	0.0278821321723848	0.163626149289608	Up
LINC00671	72.4820802230806	40.7362525483819	100.700593711702	2.46972576652973	1.30435085669576	0.00450256468648336	0.0654261559998878	Up
LINC00853	21.9664265475799	10.9626747099482	31.7475392921414	2.88482119045826	1.52848189924034	0.0100405741887313	0.0970755222392047	Up
LINC01023	10.1640980757749	5.69841494651087	14.1335941906763	2.46010806581531	1.29872169060172	0.000988767612343763	0.0330771502931553	Up
LINC01037	2.27903194125277	3.87778875290718	0.857914775337732	0.234312995323889	-2.09349112459832	0.00918275982830482	0.0924263672296293	Down
LINC01077	2.39552150905721	0.817636369194578	3.79808607782399	4.5877011171718	2.19777140468859	0.0454073111473635	0.209084750676057	Up
LINC01150	8.71282605246055	3.81605015783473	13.0655157365724	3.41928232093322	1.77369354713366	0.0133394982874269	0.111408071348912	Up
LINC01281	10.7687554276842	17.2293042946268	5.02604532373521	0.294786556511038	-1.76225736182851	0.0293471411684224	0.167220987135773	Down
LINC01305	2.30770583226996	0.587771057348689	3.83653674331109	6.51589701544395	2.70396380207055	0.0142111139529913	0.115355042225315	Up
LINC01389	7.08231273555467	9.82044000553333	4.64842182890697	0.465657056849619	-1.10266025272636	0.0449723146476275	0.208357049405903	Down
LINC01503	93.0650125509928	52.9699147681089	128.705099469112	2.42667206304789	1.27897915794063	0.000331643499966225	0.0218597091176905	Up
LINC01506	61.8570721625197	37.8433465031761	83.2026060819363	2.19459318897972	1.13395353263749	0.0351213908539422	0.182821757296554	Up
LINC01597	11.5116894421226	17.7736552710359	5.9454975941997	0.334596043881685	-1.57950770720989	0.0388413134697516	0.193303280988996	Down
LINC01637	29.4341243022965	15.388272177672	41.9193261908515	2.72337923968453	1.44539789648959	5.73924484077686e-05	0.0135558328033152	Up
LINC01664	11.3964504126705	6.38813609036754	15.8482853658287	2.46848394079702	1.30362525937601	0.0255758089499727	0.15592218651534	Up
LINC01686	2.0108394047615	0.576922375275791	3.28543231985991	5.5553411671744	2.47387551378839	0.0205939388916489	0.139741562019213	Up
LINC02195	6.74986250355951	11.2098815145354	2.78540116046982	0.248814614955227	-2.00685686543102	0.00631747136729231	0.0774044377285938	Down
LINC02207	9.69171971971558	4.26363026141536	14.5166881270936	3.39857377614713	1.76492944113936	0.0103237003778145	0.0979789320253675	Up
LINC02268	1.05349276666226	2.10898770257333	0.115275045852414	0.115110448834393	-3.1189092987989	0.0227042853443512	0.147342849830992	Down
LINC02285	11.923252803228	6.82906017910078	16.4514240246745	2.39499047454997	1.26001991802958	0.0292541027564341	0.166804718338183	Up
LINC02458	12.0582731150124	18.599876651521	6.24351441589353	0.335405305646628	-1.5760225843705	0.0189674194880207	0.134132348403457	Down
LINC02555	15.9876982703258	9.07141744507095	22.1355034483301	2.43473742912848	1.28376619525645	0.00657291234804881	0.0791439164568127	Up
LINC02700	62.678800815181	33.2994561424131	88.7937738576414	2.66376682767779	1.41346780190028	0.0013473493548707	0.038155312858534	Up
LINC02723	69.8101306326602	39.1909567813009	97.0271740560907	2.47202841371055	1.30569532580042	0.0185706716006789	0.132320426630339	Up
LINC02724	39.686320719272	24.7989794458377	52.9195129623246	2.12711028842398	1.08889483745344	0.013632213411378	0.112400106376125	Up
LINC02770	1.4448859159589	0.231582004075827	2.52337828207718	8.79335273603416	3.13641334209335	0.0339805035304232	0.180357540696092	Up
LINC02883	4.33318646887885	7.74776088204246	1.29800921273341	0.174698821137819	-2.51705822186086	0.000780735985785935	0.0295833187268049	Down
LINC02930	12.1483719641846	5.49990954895682	18.058116333276	3.27266828800748	1.71046738072097	0.000613635378828541	0.0275707632615026	Up
LINGO2	39.0734707745895	58.9440710606067	21.4107149647964	0.361915863716871	-1.46627374870201	0.0150662452638877	0.119615316530157	Down
LMO2	2419.25159613636	1546.17414776872	3195.32043912982	2.06650897598697	1.04719563014544	0.000135233508497798	0.0167547199475693	Up
LOC100128276	61.9234161358616	40.0353105200988	81.3795100165397	2.02966646099812	1.02124266603131	0.00134668500016375	0.038155312858534	Up
LOC100128310	17.441183536484	24.7939189401272	10.9054187332456	0.439101538166268	-1.18737350667442	0.0288006229418585	0.165964911640477	Down
LOC100129540	4.19115760877386	1.14171946892303	6.90176928864127	5.95513111545934	2.57413327257983	0.0217988172585	0.144386494605385	Up
LOC100132287	52.2425435281774	32.8496790039837	69.4806453274606	2.11331995395138	1.079511206002	0.0199166712438557	0.137388554162743	Up
LOC100287808	1.50323410593327	0.11346639387452	2.73858318331882	12.4280619733316	3.63552943556945	0.00376194604159449	0.0605346646752504	Up
LOC100506123	21.0070322942907	30.4226858741774	12.6375624455025	0.417836276844924	-1.25899034122752	0.0214260560094087	0.143032785100739	Down
LOC100506178	2.44731157252377	0.587591486811721	4.10039609315669	6.99141722718031	2.80558493333721	0.0111684281829999	0.101312061436539	Up
LOC100507144	7.87130847981765	11.3449286445831	4.78364611113726	0.424726410028209	-1.23539427480082	0.0171341228147705	0.127208757219641	Down
LOC100996442	17.5707973333044	10.0025377110472	24.2981392197553	2.44335014328439	1.28886062323804	0.00497733816233632	0.0691863147369089	Up
LOC101926935	7.09440597484777	10.2529253383355	4.28683320730309	0.423120698044788	-1.24085883430254	0.0400922704030426	0.196721635286633	Down
LOC101926994	12.344760027527	7.11587769627283	16.9926554330862	2.37775848876371	1.24960218659015	0.0429393793147185	0.203778497570415	Up
LOC101927241	1.66678105447845	0.338109668109614	2.8478222868063	7.78519042542633	2.96073232799517	0.0245822217711298	0.152449911128157	Up
LOC101927278	5.50726382284098	2.83412285977863	7.88338912334085	2.77886710493314	1.4744968415056	0.0410573270594806	0.199221634430994	Up
LOC101927432	24.4301687363202	33.8310540579666	16.0738262281901	0.475766641836406	-1.07167397349065	0.0428345035912544	0.203778497570415	Down
LOC101927573	17.3483187960416	8.7511150005283	24.9902777253868	2.84694905444493	1.50941667658658	0.0124509668545114	0.107706296648672	Up
LOC101927610	6.10079832635149	8.72053857608678	3.77214032658678	0.436424917462771	-1.19619462092124	0.0412674707879392	0.199692713718033	Down
LOC101928051	3.1237711195855	5.5561973370811	0.961614481811637	0.17789175916529	-2.49092841557371	0.0421219137636022	0.201961809310099	Down
LOC101928143	99.6812942990867	54.2999391017619	140.020276696709	2.57616057534334	1.36522252125979	0.0010311604751333	0.0337570045056867	Up
LOC101928295	1.18056143503431	2.35386920290029	0.137621196931221	0.103189962295258	-3.2766254540793	0.0349229965027082	0.182533963402443	Down
LOC101928343	216.011278815421	133.839947892573	289.052461857953	2.15917747089917	1.11048182875345	0.00109507553536176	0.0346596008099707	Up
LOC101928429	92.0120165711744	52.4268779378132	127.198806467495	2.42365865586078	1.27718652629701	0.000154609014266812	0.0174347123154048	Up
LOC101928517	6.49833265816917	3.03822516955408	9.57398375916037	3.13055558492565	1.64641871737755	0.0368597660259185	0.188063699214331	Up
LOC101928893	7.22399601662863	2.09767858269072	11.7807226245734	5.58801743434594	2.48233652189362	0.00520360131386435	0.0707539494171071	Up
LOC101929007	160.129695209942	68.3487052356247	241.712797409336	3.5362498600027	1.82222021450639	0.000471256847734396	0.0251368516492618	Up
LOC101929331	66.4244448960111	34.5498063743696	94.7574569152481	2.73814447298621	1.45319856966445	0.0058722830441787	0.0747713551642821	Up
LOC101929506	3.42207290185526	5.20539602188045	1.8368967951662	0.357310073332272	-1.48475150774375	0.0253498499797848	0.154945918474297	Down
LOC101929536	8.80805991749249	4.55481698622767	12.588720300839	2.7307101415148	1.44927618353101	0.0216221388883956	0.143578321419699	Up
LOC101929756	11.5185877736934	5.69304984331762	16.6968437118052	2.92359963953318	1.54774576080928	0.0263283037129176	0.1585336580326	Up
LOC102723340	62.5045103027496	38.154883967	84.1486226011937	2.20247247768027	1.1391239911946	0.0381106405865708	0.191462841206121	Up
LOC102723654	13.5549355419286	18.6865901946767	8.99346473948575	0.480946854845473	-1.05605061146774	0.0394599515784802	0.194939613884034	Down
LOC102723663	11.2281512237885	5.86434770911095	15.9959765701686	2.7247849668762	1.44614238054564	0.0110795294407934	0.100943250328506	Up
LOC102723985	2.62175266053298	4.6674685831342	0.80333850710967	0.17331211042571	-2.52855562653658	0.0484254281963334	0.217427155005576	Down
LOC102724023	183.072171649328	115.064412762824	243.523512881776	2.11670297899027	1.08181884100293	0.0176883221282497	0.129161102101279	Up
LOC102724545	27.5242394966327	16.9440712182197	36.9288335218887	2.17454203169627	1.12071159490624	0.0258498121314325	0.157095444908261	Up
LOC105369228	4.05134615654247	7.40086175488699	1.07399895801401	0.149111741379124	-2.74553423188369	0.0146849849191813	0.117679845105542	Down
LOC105369299	13.9480893880731	8.62804215342161	18.6770202633189	2.14725777644039	1.1024953958863	0.0121784038344118	0.106325313402709	Up
LOC105369329	3.47365889636967	1.40320033814752	5.31406650367825	3.77754069488531	1.9174472974134	0.0194016783389258	0.136014348314877	Up
LOC105369339	3.3481753491451	5.30483960050724	1.6089182368232	0.304926704058418	-1.71346559450478	0.0349815191537638	0.18277750670962	Down
LOC105369760	4.66986285178491	6.75795204746576	2.81378356673526	0.415109329230322	-1.2684367392333	0.0324985232332534	0.177313986563986	Down
LOC105369869	4.26079564548083	1.47703324106304	6.73525111607442	4.49264780683264	2.16756596877175	0.0245153275482524	0.152442138252859	Up
LOC105370027	5.77106827237185	3.71854046832717	7.59553743152267	2.01622897789424	1.01165949127511	0.0480118124824236	0.216124294380964	Up
LOC105370152	17.2342387184746	7.58930153711244	25.8075162130188	3.39639928102986	1.76400607223037	0.00856883520688594	0.088908156813265	Up
LOC105370489	1.85866130566396	0.595670452672966	2.98131984165595	5.02902993525987	2.33028014107278	0.0495422328646343	0.220094203658125	Up
LOC105370504	17.5031179821527	24.5091573807993	11.275527405578	0.461559041129937	-1.11541289035918	0.00800824168711365	0.0863752619998421	Down
LOC105370866	3.98799536283108	1.4181044386907	6.27234285095586	4.40599999971279	2.13946949494475	0.0134341997986476	0.111737570292686	Up
LOC105370947	6.842641380922	2.63240904610109	10.585070122985	4.02876337854548	2.01033707413289	0.0168844068001228	0.126629688912749	Up
LOC105371019	17.8337500699656	11.0977269465685	23.821326179652	2.14504169174531	1.10100568869902	0.00601487228443124	0.0754141643544668	Up
LOC105371088	213.3658407902	135.9713984247	282.160900670646	2.07469578066071	1.0528998049372	0.00899453678663613	0.091018332491097	Up
LOC105371102	1.57452367623739	0.117423387082934	2.86972393326357	12.9822933827981	3.69847335955939	0.0362731351460251	0.186514604262355	Up
LOC105371159	7.17581141545682	3.65755831915378	10.3031475010595	2.80471738468852	1.48785540603911	0.023196783522938	0.148838782727076	Up
LOC105371481	7.73819047881046	4.28754195993637	10.8054336066985	2.51900197822176	1.33285225504937	0.00624861762838991	0.0771222214707274	Up
LOC105371512	55.4028609576515	33.6884660953618	74.7045452796869	2.2137985031096	1.14652391597962	0.0147713264781316	0.118070297213996	Up
LOC105371730	2.94227133042851	0.949361057942229	4.7137471281941	4.96856626256517	2.31282960545044	0.015284763325486	0.120385889981411	Up
LOC105371792	2.44801166669003	0.457822568706493	4.2170686426754	9.02915859940776	3.17459155348474	0.00751824954872246	0.084075816806141	Up
LOC105371795	55.1242318776863	32.0823320614271	75.60592060325	2.3539495468351	1.23508339883394	0.00165410980687078	0.0419160396978317	Up
LOC105372262	2.30139564353657	0.462363711776192	3.93609069399023	8.35125294231472	3.06199266202485	0.0254703852985847	0.155531224365417	Up
LOC105372275	1.58776517386461	2.99527319381028	0.336646933912893	0.126748704046504	-2.97995709854821	0.0207151489670177	0.140175237278792	Down
LOC105372821	1.30184986847124	2.37224178765329	0.35039038475387	0.16001825040735	-2.64369163808323	0.0217658083712634	0.144227200298252	Down
LOC105372877	4.43094306445182	6.98035124010934	2.16480246386736	0.313196761303506	-1.67485880076265	0.0133403356463359	0.111408071348912	Down
LOC105373064	10.3557028179574	5.81841877289701	14.3888441913444	2.45108992874579	1.29342341663051	0.0323700524533071	0.17700140180043	Up
LOC105373091	4.6516521062665	1.91635006945357	7.08303169454466	3.72650555780413	1.89782341133264	0.018867878346784	0.133578904145352	Up
LOC105373264	43.5882734890839	61.4217658374142	27.7362802905681	0.452377721657581	-1.14440021252147	0.00655623807556433	0.0790442224321559	Down
LOC105373656	26.044284816634	16.330815963622	34.6784793526447	2.12002955049223	1.08408437424672	0.0131694797758782	0.110569613526232	Up
LOC105373734	1.57934523148283	2.85563637193157	0.444864217750621	0.165045649789359	-2.59906298183451	0.041280996946915	0.199692713718033	Down
LOC105374570	32.2588225297304	15.8249892991372	46.8666742902576	2.94612338738593	1.55881785353808	0.000710575532556377	0.0287775450088208	Up
LOC105374600	2.39682828241494	0.839893325217003	3.78077046659088	4.5637933805621	2.190233477081	0.037633829732028	0.190235586391664	Up
LOC105374997	55.7236947811445	78.8850962263745	35.1357823853845	0.445237037215716	-1.16735448606881	0.0203983052503717	0.139131070074249	Down
LOC105375036	9.01450644839634	5.45009580455949	12.1828714651402	2.21716052668056	1.14871322787863	0.00468455099888835	0.0667456683687609	Up
LOC105375112	32.6316425249207	20.2579780346354	43.6304554051743	2.15218505311823	1.10580213167607	0.00886844384487569	0.0902271931316581	Up
LOC105375170	10.5665004656434	5.43363544781872	15.1290471481542	2.7752376994497	1.4726113437622	0.0159229075546962	0.122491909750833	Up
LOC105375494	1.84573193784072	0.227766527596274	3.28392341361356	11.5249520225547	3.52668883973144	0.0335438538852557	0.179817209327394	Up
LOC105375543	1.00885216130962	2.14381084278295	0	0.0908381402037589	-3.46055802078717	0.0240094195425381	0.150902042706313	Down
LOC105375924	7.22413940603426	4.4717639545072	9.67069536294719	2.16219741864517	1.11249825382997	0.0453167013296474	0.208962810832497	Up
LOC105376137	16.9743414902897	9.5678704209125	23.5578713297361	2.45226014380647	1.29411203297317	0.00832232313065067	0.0876542752557378	Up
LOC105376213	1.56093805298152	0	2.94843854452066	17.0221189852935	4.08933873586479	0.00968672609321066	0.0948624159060547	Up
LOC105376271	2.99828605832462	0.461039474082125	5.25361635542906	11.1400099195969	3.47767861221045	0.00102476865153223	0.0336796566241796	Up
LOC105376279	2.4129637651282	0.11346639387452	4.45696142846481	20.0683622478276	4.3268509799812	0.000849877971212101	0.030719581485348	Up
LOC105376384	38.2619457313917	24.3684677029718	50.611703978876	2.07294777386137	1.05168376944282	0.0216774107359777	0.143760869403658	Up
LOC105376517	2.58761037221556	0.474257391608879	4.46614635497706	9.50428221848681	3.24857767590786	0.0243381491430727	0.152040419679442	Up
LOC105376957	4.51792925213667	6.62209714833969	2.6475577888451	0.401431006158445	-1.3167760414568	0.0396931685333345	0.19568108634025	Down
LOC105377155	7.12193988787826	2.5820004273662	11.1574416305556	4.31288876878609	2.10865450884079	0.00347229352732925	0.058384135452379	Up
LOC105377156	2.41031944267412	4.60826877716171	5.03709945684212	0.10250772150832	-3.28619550845233	0.028263304302549	0.164784689357772	Down
LOC105377225	104.122136676704	191.590187328739	26.3727583193403	0.13767606400625	-2.86065033673009	0.0312465439561038	0.173120010527022	Down
LOC105377267	20.2730131907758	35.5620604222661	6.68274898500671	0.187427493052018	-2.41559550271965	0.000656047499121695	0.0279787100918659	Down
LOC105377276	5.94584757220322	8.58828378004777	3.5970153874525	0.413861817937783	-1.27277894033402	0.0258269914565595	0.157095444908261	Down
LOC105377499	33.5686124252696	20.9663937693453	44.7705845638689	2.13017798800256	1.09097398053588	0.0249662212316041	0.153748815642109	Up
LOC105377762	10.0942098083375	16.2484766406397	4.6237504018467	0.285785317143517	-1.80699629821705	0.0404235973371792	0.197431038710581	Down
LOC105377805	2.68688095408671	0.826581094848711	4.34048082896493	5.2527944258837	2.39308512407733	0.0266891222424407	0.15991395166072	Up
LOC105377938	10.8050170620362	5.95747897935737	15.1139398021952	2.5215614418504	1.33431737928013	0.00598526352203644	0.0752709864292853	Up
LOC105378274	1.5591918058035	3.19376774559936	0.106235414873847	0.0759061511398807	-3.71963938899003	0.0362997709841522	0.186514604262355	Down
LOC105378571	7.2513533993384	13.3920624295652	1.79294537247009	0.137136027395199	-2.86632045946433	1.57945810525524e-06	0.00371804437977083	Down
LOC105378631	1.74102513939327	2.94785312093934	0.668289155796772	0.233486362739944	-2.09858980611733	0.0365455749143359	0.187272453547421	Down
LOC105378662	3.90263843855371	1.77629731602681	5.79271943635539	3.28335849333288	1.71517227909684	0.0200616175806328	0.138047230897752	Up
LOC105378669	8.64863707184715	4.65475103403961	12.1987579943427	2.6014952765071	1.37934108783893	0.0127062836587229	0.109013546178164	Up
LOC105378819	44.4341093826327	26.8362898426257	60.0766156404168	2.23080305064337	1.15756314899107	0.00317230004320497	0.0558324807604074	Up
LOC105378825	3.88054796498999	6.65442820129477	1.41487664383019	0.217745339038671	-2.19928625743068	0.0236700552938449	0.150040487667224	Down
LOC105378975	10.3433137185736	14.3272743754367	6.8020153569176	0.471937940184931	-1.08333093715194	0.0451928612432001	0.208800775989191	Down
LOC105378979	4.31278411462855	1.8614226251037	6.49177210531731	3.4308968974385	1.77858577183286	0.0116534745036889	0.103811840990289	Up
LOC105379039	2.91321563166836	5.03732596595312	1.02511755674856	0.205246911012641	-2.28456758543132	0.0363351404625713	0.186514604262355	Down
LOC105379183	1.76052743315978	3.02106808841097	0.640046850714279	0.224398616356405	-2.15586431458196	0.0207691511600973	0.140490177674911	Down
LOC107984088	20.1120726635639	10.2209509930412	28.9041808151397	2.82308431042932	1.49727221501572	0.0094958619247797	0.094218162153557	Up
LOC107984104	15.1621054772583	7.21338222609064	22.2276372560741	3.06271936454039	1.61481317956031	0.00743038581738518	0.0835397168435808	Up
LOC107984128	70.0000213444392	42.8190697896235	94.160867170942	2.19728858653398	1.13572436225984	0.0100457058274598	0.0970755222392047	Up
LOC107984302	15.9670097038537	21.7268651490593	10.8471381970044	0.499037487043103	-1.00277990189029	0.0208283607783008	0.140789551391586	Down
LOC107984421	29.5408876923418	19.0330305450662	38.8812051565867	2.03562073193852	1.02546878974303	0.00764847748661776	0.0847217849490045	Up
LOC107984558	1.72925126486347	0.351457282619858	2.95395702685779	8.07513151109414	3.01348575564042	0.0151568452585467	0.119930130213845	Up
LOC107984585	14.3876689987146	19.5967488320935	9.75737581348881	0.495625766488559	-1.0126769029315	0.0430551508008428	0.203794202500444	Down
LOC107984739	1.57351242351016	3.10345647041692	0.213562159593029	0.097925534774944	-3.35217108796656	0.00686100382675926	0.0806343797685258	Down
LOC107984758	3.17429578728644	0.237990888745338	5.78434458598963	20.3435516121078	4.34649966424403	0.00264084383919389	0.051323396470278	Up
LOC107984905	39.4886718241493	54.4551408747343	26.1851437791849	0.480736762937467	-1.05668096131052	0.0140218029417863	0.114261615317923	Down
LOC107984952	18.0774300997037	11.4960643031641	23.9275330299611	2.07735721049704	1.05474931512436	0.0305278736265656	0.170999677613172	Up
LOC107984960	8.34885167657248	11.833448860465	5.25143195755692	0.449554613739078	-1.15343170398765	0.0413480914430199	0.199879191158653	Down
LOC107984999	13.4305556603248	18.6552824068108	8.78635410789289	0.474488627207039	-1.07555458650006	0.00736871307857814	0.0832439140346631	Down
LOC107985041	2.38677887402623	4.1644320922588	0.806642680041732	0.194406917349137	-2.36284854133591	0.0227226318537612	0.147342849830992	Down
LOC107985074	25.919617951393	14.230569032273	36.3098836572774	2.54692704638549	1.34875763596655	2.42642112446598e-05	0.0118146903690925	Up
LOC107985217	5.46343484764928	2.08129148083002	8.46978450704418	4.03577621832606	2.01284617997897	0.000778035972498543	0.0295833187268049	Up
LOC107985224	8.99307676327582	3.97856891360624	13.4504170740932	3.36266978520323	1.74960711289952	0.0155038461545637	0.121299721970396	Up
LOC107985241	1.928568467089	3.46173165789887	0.565756741924663	0.166239397556224	-2.58866576378225	0.0332774338472431	0.179153983479498	Down
LOC107985273	2.23401000426486	0.702506723400126	3.5953462539224	5.12662405658841	2.35800910651587	0.0164979469279949	0.125126595468385	Up
LOC107985347	6.66111326195672	3.23138912424892	9.7097569399192	3.00365210203891	1.58671772239647	0.049812851627673	0.220827594598008	Up
LOC107985357	7.89051744566883	1.87177923042874	13.2405069703267	7.05132638818227	2.81789466086822	0.00254446099052091	0.0505011892104854	Up
LOC107985400	13.1611006691476	18.8625979759509	8.09310306310015	0.431188653181188	-1.21360888111656	0.0197716258643701	0.137016485747872	Down
LOC107985416	36.4058457692974	21.0428245489073	50.0618646318664	2.37544673274517	1.24819885597376	0.0064404751676194	0.0783002119797344	Up
LOC107985513	1.98368704116917	0.356997043300183	3.42963370594161	9.38706863341804	3.23067470758271	0.0120079592464123	0.10547289576886	Up
LOC107985861	1.76691899352149	3.21921160880125	0.475992224383924	0.146373118133041	-2.77227747225708	0.00931607853570763	0.0931248076949142	Down
LOC107985892	8.36898091267484	3.25576425699881	12.9140623843869	3.96039737494763	1.9856451934625	0.0318139322846758	0.175236355146454	Up
LOC107985910	14.346809099094	7.15857027407406	20.736354721334	2.88374315895719	1.52794267643743	0.01112658102333	0.101110779602448	Up
LOC107986217	15.3385920545218	24.6928694880968	7.02367878023285	0.284405208045739	-1.81398021096743	0.0475696353041003	0.214982330704779	Down
LOC107986369	6.71549861395621	9.68748047944154	4.07373695574703	0.42157249342259	-1.24614735717557	0.0356829934194615	0.184711245300587	Down
LOC107986553	17.6278108273258	24.7252977899628	11.318933527204	0.459199336615257	-1.12280753706926	0.0136192170045715	0.112400106376125	Down
LOC107986599	4.00521076324455	1.87870700429326	5.8954363267568	3.13497939692764	1.64845596167229	0.0077846818750482	0.084998423420023	Up
LOC107986676	4.76476522653023	7.79679625349402	2.06962653589575	0.261377552458558	-1.93579284949738	0.0240378384584905	0.150943839229841	Down
LOC107986784	5.16898684344536	8.07871029925515	2.58256599383666	0.307217494780077	-1.70266772090577	0.0118159125965913	0.104517269149369	Down
LOC107986854	6.88253203000109	3.88630031703077	9.54584910819693	2.43495890730733	1.28389742539831	0.0152688190721604	0.120347437191197	Up
LOC107987081	48.0503476020361	25.2724362679153	68.2973798990324	2.70000611054521	1.43296267232918	0.0418808846146187	0.201404703539964	Up
LOC107987112	228.198424342525	140.360212987992	306.276834435443	2.18178345043631	1.12550791628789	0.00835113076190309	0.0877491994779133	Up
LOC107987171	11.0572964184512	4.93196294035867	16.5020372878668	3.34121505690813	1.74037284455546	0.00339185366201216	0.057753515518095	Up
LOC107987225	3.2466846100449	0.917617859604529	5.31696616599189	5.72078176091184	2.51621230880886	0.00436981757620378	0.0644924800901799	Up
LOC112267855	143.111837598233	78.1819725624317	200.827273185613	2.56585585050995	1.35944012226079	0.000197670138862742	0.0190898669490418	Up
LOC112267905	29.052816316926	19.701109873174	294.332523051881	5.00744038218009	2.32407333963356	0.00141621235796408	0.0388816331599597	Up
LOC112267915	2.42333930623077	0.867859350819731	3.80598815548502	4.48851678064716	2.16623878868195	0.0297085075866092	0.168301154202872	Up
LOC112268189	2.18339673985125	0.465457749440135	3.71045362021669	7.87227599605152	2.97678080136247	0.00148555256834852	0.0397641840327196	Up
LOC112268467	1.04096014373354	2.09332743989968	0.10552254714142	0.115854272878331	-3.10961684095912	0.0340870145827318	0.180722595332772	Down
LOC145474	7.14490827730942	1.62515512884301	12.0513555203907	7.39226562851088	2.88601659848153	0.0418240440153436	0.201234133085578	Up
LRMDA	117.016609400553	55.9355089749917	171.310920889941	3.05940665131589	1.61325188030089	3.47639428146886e-07	0.00151666330143424	Up
LRP1	7744.18436062564	4774.84185724466	10383.5999191865	2.17463774820108	1.12077509640944	0.000286024581886577	0.0215096291430409	Up
LRP3	174.458909333736	86.2787948780669	252.841233294331	2.92793955282187	1.54988576955627	9.70968977947802e-06	0.0092311888270748	Up
LRRC2	7.21884873195104	10.6697061001373	4.1514199602299	0.389882382629383	-1.35888912883469	0.039536846763735	0.195217068236669	Down
LRRC25	3034.28089640911	1919.04164720035	4025.60467348356	2.09765600419131	1.06877810892673	0.000371114337220966	0.0227649029268575	Up
LTBR	1374.01109903641	806.205929811695	1878.72680501394	2.33017931815077	1.220440981254	2.61116253918514e-05	0.0118146903690925	Up
LUCAT1	220.54975829731	97.9390315924277	329.537070923871	3.36360218018398	1.75000708531527	0.0440282539633063	0.206305070574019	Up
LVRN	3.33512360174236	5.27767190695304	1.60841399711063	0.307219543212253	-1.70265810148911	0.0429243285734655	0.203778497570415	Down
LY86	1525.81530292508	956.251370276047	2032.09435416866	2.1250099328296	1.0874695847847	0.000379181216318587	0.0228869893131783	Up
LYPD1	1.52467976366466	0	2.87995066469991	16.6384932580145	4.05645288728386	0.0378716684067539	0.190745990755814	Up
LYVE1	4.62643695912671	1.50678355665806	7.39946220576551	4.88389204594144	2.28803131119628	0.0209595288286633	0.141169473140697	Up
M1AP	32.5046056114281	18.8955313160034	44.6015605406945	2.35641712850591	1.23659494492387	0.00694132400460673	0.0810581073600575	Up
MAB21L3	4.58660242493678	1.75880035295748	7.10020426669616	4.00322340587872	2.00116212972989	0.0245136379908607	0.152442138252859	Up
MACORIS	4.84143841059395	1.65535319706113	7.67351415595645	4.62148940656428	2.20835787613862	0.00166731487188376	0.0420896429856769	Up
MADCAM1	2.5645718728164	0.484728741055705	4.41332132327036	9.26616144564276	3.21197181887012	0.0414232873907423	0.200175352358855	Up
MARCO	482.444358167482	169.709528117807	760.430873767194	4.48064292221977	2.16370575776259	0.000217349830666227	0.0195507146265464	Up
MARVELD1	354.937756306293	197.19774323195	495.151101261264	2.51054385953067	1.32799992929762	6.17095483692217e-06	0.00774742809926122	Up
MCEMP1	309.016286442463	175.525806377022	427.674490945077	2.43595299346603	1.28448629385682	0.00519866792812925	0.0707379439469148	Up
MEFV	1543.04987199993	961.294174278082	2060.16604775268	2.14304157517809	1.09965983868522	0.000250294609899019	0.0205662741177316	Up
MEIS3	3.14511447008367	5.47899669115175	1.07055249580093	0.192981018778848	-2.37346914097072	0.00734403693708885	0.0830648069665209	Down
MFSD2A	152.215548319205	98.3523873784455	200.09391359988	2.0352360410132	1.0251961239516	0.00303579601489196	0.0548131453043579	Up
MGARP	3.93294763545652	6.45176245319959	1.69400113079602	0.258836684605272	-1.94988599167035	0.0167411101576107	0.125956287050789	Down
MGC16025	9.14827623165133	5.30821550651048	12.5616635428876	2.3582929659875	1.23774295255139	0.0434046800537884	0.204861387161138	Up
MGST1	558.935823614158	321.754704324822	769.763485204679	2.39212678355408	1.25829385490287	0.000514949750080823	0.0259987498485846	Up
MINDY2-DT	2.53771749870056	0.814524274560761	4.06944480904704	4.98371993712172	2.31722299759984	0.0107301705029374	0.0992000839034444	Up
MIR23AHG	3581.47229635247	2182.4036366663	4825.08888274018	2.21093292820591	1.14465525961256	0.0034848727064304	0.0584978737848724	Up
MIR583HG	4.94522985419127	2.09323279880113	7.48033834787139	3.55095458184125	1.82820690781835	0.005851327769161	0.0747572622448032	Up
MKRN3	30.9434968089276	49.9860071023934	14.0168209925135	0.282524877247063	-1.82355018771071	6.46302320404742e-05	0.0138308696566615	Down
MMP14	114.69573507991	62.9439269412136	160.697342314306	2.55042339442506	1.35073676799898	6.76610431539461e-06	0.00796370477921946	Up
MMP17	313.481361032279	193.77528416271	419.886762694119	2.16614492887568	1.11512977165142	0.000654173052107195	0.0279787100918659	Up
MNDA	7280.84649981477	4652.90008448407	9616.79886899762	2.0668015772723	1.04739988986344	0.00119402873458408	0.0363262506133884	Up
MOCS1	13.8663850959967	21.6701284805995	6.92972430968315	0.318726405213374	-1.64960954928164	0.0125923647923014	0.108431373465304	Down
MPEG1	14976.7260695014	9386.57464656408	19945.7495565568	2.12491984542111	1.08740842205295	0.00212492448641945	0.0467297904549617	Up
MS4A2	23.711963931061	34.636137269606	14.0015876301321	0.403754831560628	-1.30844857086569	0.0336870812645131	0.180010244766959	Down
MS4A6A	5647.86015253845	3478.43827912317	7576.23515112982	2.17803598017305	1.12302778692373	0.00054343944963699	0.0265130873460202	Up
MSR1	322.335436858563	200.327070686513	430.787317900385	2.15051823148539	1.10468436209496	0.0443115288488889	0.20686612235857	Up
MUC8	21.1457970856526	12.4312027694383	28.8921031445098	2.33104636419969	1.22097769976311	0.00091375696585722	0.0318005942826771	Up
MYBL1	4844.26389683928	6640.99868224624	3247.16630981087	0.488967544255007	-1.03218938696201	0.000357101660231671	0.0225276305168224	Down
MYBPHL	3.09130211521721	0.589311543237957	5.31529373475433	9.03599043843658	3.17568274412327	0.000347137462981301	0.0223685165704735	Up
MYCL	446.885337866795	280.587151205677	594.705948232232	2.11894393517927	1.08334541616271	0.00387554585939619	0.0609217693022948	Up
MYO7A	144.663259394537	78.5457324128922	203.434394489333	2.58942090338813	1.37262949048941	6.08658624805717e-05	0.0135558328033152	Up
MYT1	4.47633723145877	1.86731266041828	6.79547018349475	3.62758593333505	1.85900979048165	0.0237686762316026	0.150304892168857	Up
NANOS3	1.87787068382657	0.477178225168375	3.12293064707831	6.58894612310636	2.72004773009606	0.0335746342053202	0.17993099355566	Up
NCF2	10811.5945887348	6926.92182895139	14264.6370418757	2.05928904742406	1.04214634479181	0.000439934983529129	0.0243672223818252	Up
NCKAP5	8.30934473105895	3.85074437985764	12.2725450432379	3.19595223269867	1.67624584563643	0.0150097258331171	0.119367887199857	Up
NEBL	9.26942022974325	15.5970564533755	3.6448546976257	0.23458281724157	-2.09183075240007	0.0218939804716125	0.14472005624479	Down
NECTIN2	148.262010683881	74.5956948849913	213.743180282895	2.86678521611375	1.51943381973186	0.000480959427369741	0.0252287015900849	Up
NFAM1	3970.25185955275	2463.16462755529	5309.88495466159	2.15569873127631	1.10815556897001	0.00038539370791404	0.0229675136311304	Up
NIPAL1	2.88368039648443	4.58933998302334	1.36753854178318	0.288713746684858	-1.79228829385339	0.0393168830730286	0.194692490673488	Down
NLRC4	398.022603915636	254.53264632579	525.569232884388	2.06437525024821	1.04570523939755	0.00500015606894423	0.069343044407204	Up
NLRP12	625.761451068341	345.892623210842	874.533742497229	2.52796904277109	1.33797879653951	0.000167078376904012	0.0180828735279101	Up
NOG	97.9560328278911	151.92074427704	49.987400428648	0.329331711982918	-1.60238665638954	0.0168533442356301	0.12654791812017	Down
NPAS2	61.959921998211	90.0019724019171	37.0336549726945	0.412647949010013	-1.277016625142	0.00426124176400395	0.0637931094050355	Down
NRG1	570.808087377179	291.770881261051	818.841159480403	2.80605699628044	1.48854431309753	0.000119933468305355	0.0159090680332235	Up
NRIR	163.84498722944	99.3560506753631	221.168486388619	2.22515487411606	1.15390575331197	0.00987960086574035	0.0961988276967261	Up
NRP2	45.7608195470555	27.9698323698377	61.5750303712491	2.19566654838094	1.13465897168152	0.00511211862373771	0.0700665341500936	Up
NSUN7	39.2021232332797	53.2533799875715	77.0977575447469	0.499619182109067	-1.00109922682386	0.0139965918239499	0.11410554858382	Down
NT5DC4	18.6717749240816	9.82952572122655	26.5315519932861	2.69497736159678	1.43027315407268	0.0222947886112406	0.145935161323213	Up
NTRK2	3.1890533145664	4.96774032686882	1.60799819251981	0.326676164261389	-1.61406690168592	0.0449567445571806	0.208357049405903	Down
NTSR1	96.4160913335664	50.8589632998906	136.911316252389	2.6909512990158	1.42811628124062	0.00351957387204963	0.0587594106014526	Up
NUTM2B	12.6647423395051	7.41063792916451	17.3350573709189	2.34410443634466	1.22903684725167	0.00718419214439099	0.0822777188982452	Up
ODF3B	1894.77196713204	1146.33069245047	2560.05310018233	2.23315736009718	1.1590849146772	0.000934599979381653	0.0321174941819622	Up
OLFML2B	22.9245082529077	13.5024147433243	31.2997024836485	2.31659800120556	1.21200771533584	0.0123771369486379	0.10736353892987	Up
OLIG1	253.861775071328	141.549041263855	353.695316233526	2.49808868223189	1.32082469357724	0.000122910442538208	0.0161863598173393	Up
OR2I1P	1.39295327949391	2.59982767777231	0.320176036579785	0.145779593611606	-2.7781393111332	0.0402726566675885	0.197285391229882	Down
OR52K1	11.7113018828423	7.15929950422947	15.757526219387	2.19577423768943	1.13472972879242	0.0332190386034981	0.178941915040354	Up
OR52K2	2.33565695458562	0.475123812228853	3.98946419223608	8.44685308594725	3.07841395880324	0.0135463667905334	0.112035651910112	Up
OR5B2	1.71399604273883	3.04702932469118	0.529077569892288	0.184794511071689	-2.43600618968782	0.0369704372736968	0.188271301984386	Down
OSGEPL1-AS1	13.5982428235743	19.1602257008339	8.65425804378792	0.449676860011188	-1.15303944883028	0.0118029508255688	0.104466882548985	Down
OXER1	104.90048873158	68.5078697245208	137.249483404521	2.00091414817479	1.00065926786355	0.000329992048728221	0.0218597091176905	Up
OXTR	32.9694745421568	44.8970900228515	22.3671496704281	0.497436007038873	-1.00741715368504	0.0245674036426682	0.152449911128157	Down
PABPC4-AS1	13.4058363805251	7.99750561769679	18.2132415030391	2.27780889013743	1.18764670893499	0.00956659981478671	0.0946413186302291	Up
PABPN1L	7.71975607052942	4.28158039363885	10.7759122277655	2.52084888886855	1.3339096390953	0.0201675260905295	0.138459661442527	Up
PADI2	732.807860542052	439.605244726888	993.432407933309	2.25956176015397	1.17604299044558	0.00277196242942441	0.0524419728238819	Up
PADI6	28.1909447940585	9.28017917002805	45.0005142376411	4.83342702895628	2.27304646121339	0.000966271710641057	0.0327281094510655	Up
PALD1	36.4843180801096	23.4154729413666	48.1010693145478	2.04913331468509	1.03501384778422	0.0159576522394643	0.122709067771985	Up
PAPLN-AS1	16.8718528814474	10.3947531293018	22.6292748833545	2.16596746383092	1.11501157160629	0.0141036707252643	0.114680624826501	Up
PARP11-AS1	100.980525537422	143.21044890727	63.4428158753351	0.443172673533118	-1.17405916876579	0.0118483190937905	0.104656447079861	Down
PCDH1	77.1045628609483	105.525178924578	51.8417930266107	0.49021642600244	-1.02850926854628	0.0343013673196563	0.181145078340933	Down
PCDHB15	1.35499993506382	2.32795032652327	0.490155142655427	0.20282708635347	-2.30167776632107	0.0464534740127325	0.211665091364089	Down
PDCD6-DT	3.19864101826832	0.928440791857514	5.21659677507792	5.63397201731386	2.49415239818519	0.00105054305115267	0.033991014709181	Up
PDK4-AS1	17.4893228949739	10.6804817873812	23.541626101723	2.19450465076031	1.13389532766929	0.0276813516500732	0.16307332092226	Up
PDYN-AS1	1.72213722783265	0.22380953438786	3.05398406645025	10.6898330517688	3.41816741686382	0.0134525629272093	0.111779138249854	Up
PEAK3	38.9153013520837	24.1369577361634	52.0516067884572	2.15271819286784	1.10615947214709	0.0309023720332838	0.171918306409913	Up
PERP	163.863479467933	224.717792441802	109.770756824494	0.489099775891542	-1.03179929126305	0.000482814306278935	0.0252287015900849	Down
PGD	4888.18532496014	3175.88604488702	6410.22912946959	2.01838399311721	1.01320067011591	0.00127255261775698	0.0370970756928784	Up
PGM5	19.7305610940697	12.363012259701	26.2794933912862	2.12042009552303	1.08435011841434	0.0428731517450356	0.203778497570415	Up
PHLDA2	43.2999155909503	24.6675095816853	59.8620542658525	2.42415298729197	1.27748074957106	0.00020309367851869	0.0191367667172156	Up
PIANP	13.1008792862841	18.1846467345141	8.58197488785744	0.476442617086067	-1.06962562897996	0.0190078358812262	0.134339861790815	Down
PID1	484.10074903079	286.909218929512	659.382109120815	2.29815718607055	1.20047747675213	0.00351831441620528	0.0587594106014526	Up
PIP5KL1	9.52003367296265	5.3836221421729	13.1968439225535	2.46164209650684	1.29962102050264	0.0115671652428562	0.103388783266071	Up
PLA2G7	285.51309133687	186.624529364813	373.414035312031	2.00038894775795	1.00028053922289	0.00552017538704604	0.0725949321849518	Up
PLAU	30.102563994548	15.4228362520962	43.1512108767275	2.79738599908496	1.48407933874197	0.00108808506504585	0.0345544990639857	Up
PLB1	347.242852365274	220.905290350318	459.54290748968	2.07963815194661	1.0563325274983	0.00077522294891192	0.0295833187268049	Up
PLBD1	4431.58733049573	2738.08958195574	5936.91866253127	2.16826116881755	1.11653854094679	0.00518058427206239	0.0706962050807818	Up
PLBD1-AS1	17.5669761842452	9.11541285401665	25.0794769222262	2.74261533344466	1.45555229063395	0.0424336429766261	0.202768425408734	Up
PLD5	2.46473798644152	0.579515885146775	4.14049096537019	7.09792064523982	2.82739644515697	0.010571427490415	0.0986868447747268	Up
PLEKHD1	29.4085986060667	40.4374911272057	19.6051385872765	0.487627761408426	-1.036147831714	0.0499482457546921	0.221219511771487	Down
PLS1	33.6256205048236	47.2492523533387	21.5157255283658	0.457721973303496	-1.1274565435757	0.000326704591364359	0.0218597091176905	Down
PMEL	5.16125846872858	2.36473960625849	7.64705301314643	3.21123485536975	1.68312818119165	0.00931643679360761	0.0931248076949142	Up
PNMA5	22.1480279260702	12.9829090505858	30.2948002598341	2.33112403748199	1.22102577130471	0.00903850173642391	0.0912979715627047	Up
PPARGC1A	2.73210819388653	0.357246734967157	4.84309615737041	13.1452139419533	3.71646571729089	0.00245388005010252	0.0497583377709596	Up
PRAM1	3050.61956984511	1925.96648330077	4050.31120232896	2.10292967811704	1.07240060721278	0.000119960049953151	0.0159090680332235	Up
PRMT5-AS1	2.49492906139366	4.13174798207366	1.0399789096781	0.252028826570024	-1.98833933905442	0.037742684181015	0.190382441402757	Down
PROC	7.79390529472905	4.2193577000408	10.9712809344519	2.5883920706788	1.37205616276413	0.0490610579956558	0.218912033402227	Up
PRRG4	266.145254011565	164.801652479099	356.228455373758	2.16084200706178	1.11159359141946	0.00715539689708443	0.0821648990035938	Up
PRSS21	65.592468519195	37.8147008915495	90.2838175215464	2.38758581965579	1.25555259047473	0.0059467261048984	0.0751107492340314	Up
PRSS36	37.3825104001158	23.2621188464327	49.9339695589452	2.14544741158158	1.1012785387091	0.00351687903306836	0.0587594106014526	Up
PSAP	64959.6017242723	40362.8040538989	86823.4218757153	2.1510747720551	1.10505767417902	0.000441311976783184	0.0243718098146068	Up
PTAFR	1901.78979816593	1017.69497949845	2687.65185920369	2.64083223911261	1.40099265611022	8.8769430364269e-05	0.0144649888236789	Up
PTGER3	14.0580020059561	22.1910566368686	6.82862011181172	0.306233165896792	-1.70729755573456	0.00335880921771213	0.0573464144949727	Down
PTGFRN	31.5693582898282	19.7869738497304	42.0425889032484	2.12422895626223	1.0869392728569	0.0307470071151864	0.171783235976523	Up
PTGR1	6.88120577058392	3.43415897167027	9.94524736961828	2.87411178392996	1.52311617417701	0.0386986637702778	0.192746161365213	Up
PTPRH	3.52133882857914	0.596570699517433	6.12113272107843	10.3354019702234	3.36952259484284	0.000293559215126263	0.0215109227208474	Up
PVR	361.951272116987	221.309757485598	486.965951789334	2.1999425461891	1.1374658467452	7.04373622698997e-05	0.0140101873680472	Up
PWAR5	260.653937957901	359.792589597466	172.530692056066	0.479866418333355	-1.05929523994771	0.00330417187278196	0.0570340648104765	Down
PWP2	77.3020020625381	133.118543932821	27.6872981778419	0.207845669349909	-2.26641540645118	0.00142241852058117	0.0388816331599597	Down
PXDN	17.7726399629818	26.8309543015987	9.72080499532245	0.36089718626258	-1.47034019959028	0.0162578152538175	0.124054771823294	Down
RAB13	169.390210867968	99.582530424751	231.441482373049	2.32191428030332	1.21531471222758	5.67239248861579e-06	0.00773726313476596	Up
RAB17	4.05088356592085	1.41929327360491	6.39007493686835	4.53511912556983	2.18114044702979	0.0118236829076792	0.104535953478031	Up
RAB20	371.790582602728	181.173455841123	541.228028613044	2.98759937981919	1.57898670385076	0.010649160405236	0.0988880615144989	Up
RAB32	931.55756477408	597.559091198746	1228.44509684104	2.05545194538931	1.03945564338862	0.000546717322834062	0.0265355170711625	Up
RAPGEF4	5.542829182615	8.4321543325729	2.97454016043019	0.360971308504564	-1.47004392459814	0.0277429000186698	0.163203493603525	Down
RASGRP4	1887.42121379981	1210.06906289754	2489.51201460183	2.05723408024293	1.04070595875936	0.00105770680860132	0.033991014709181	Up
RBM12B-AS1	1.35579418630938	0	2.56094457413994	14.6745310166013	3.87524249186254	0.00659596781356915	0.0793208809048646	Up
RBMS3	8.15105661356949	12.8986214322874	3.93099899693136	0.302701518430412	-1.7240321827661	0.004135069148323	0.0627996953235635	Down
RBP7	540.585388477757	325.166030863268	732.069261912858	2.25104028948467	1.17059187861329	0.000483447297969189	0.0252287015900849	Up
RCAN2	90.9054146233917	127.612871105478	58.2765644170932	0.456813495319382	-1.13032282303346	0.0395908933486362	0.195432687691092	Down
RETN	479.583814631746	227.67380920662	703.503819454081	3.08968668355212	1.62746054589539	0.0456615338943479	0.209683952279327	Up
RFPL1	1.79665084303667	3.06146609517758	0.672370618911418	0.224737449029281	-2.15368754746276	0.0399229088789961	0.196248556515076	Down
RFPL4A	1.53067172309173	3.12299298498596	0.115275045852414	0.0778386984410463	-3.68336860309284	0.0342447101027746	0.181053913275356	Down
RGS7	6.67162204610885	4.08432175263858	8.97144452919353	2.18907177870399	1.13031926063239	0.0476430067882294	0.215055873402669	Up
RHOBTB3	222.059154138262	310.78197705204	143.194422659349	0.460444074943099	-1.11890215616441	0.000848104280189473	0.0307144227010157	Down
RNASE1	32.6014406190504	16.4858502967156	46.9264097944591	2.84600151269918	1.50893642868205	0.0184579235357996	0.131816312486226	Up
RNASE4	157.321457020631	99.9860899678864	208.286227734181	2.08254585117649	1.05834825959406	0.00633023353256263	0.0774132681099955	Up
RNASE6	1240.44908319505	799.212757776455	1632.65915023381	2.04265836799038	1.03044793533898	0.000423229871562982	0.0237918356455943	Up
RPH3A	264.672392800683	134.362980974689	380.502981090456	2.83209793534753	1.50187115539168	0.000146681516943723	0.0171571821558025	Up
RPL34-DT	9.32335586485515	13.7364589523205	5.40059756488593	0.399721448013392	-1.32293310878804	0.0202902559318978	0.138789543065988	Down
RPRM	3.8118586074743	7.30160545935346	0.709861405803924	0.0968147420067936	-3.36862944598608	0.013280837984999	0.111304438152738	Down
RTKN2	672.84779936805	966.46659969917	411.853310184832	0.426246771409032	-1.2302391883513	0.0287246194166559	0.165831401856059	Down
RTN1	892.048123229117	559.98452395277	1187.21576703031	2.11999559623127	1.08406126794795	0.0013866213517421	0.0388006735453303	Up
RTN4RL2	10.6741835319977	5.78403692862722	15.0209805127715	2.57371968339028	1.36385493102359	0.0180165960928814	0.130384906298339	Up
RUFY4	262.575649557017	149.697206366317	362.912043504305	2.42444107004029	1.2776521871251	0.00125291788736884	0.0368028547843101	Up
RYR3	4.6038957477565	7.30578049575126	2.20222041620559	0.309798342727723	-1.6905986684645	0.0123141207668977	0.107162440980692	Down
S100A12	3803.00589690158	2428.9367584459	5024.40068663996	2.06854015758314	1.0486129655903	0.0421705987187396	0.201961809310099	Up
S100A9	43938.4970131042	21846.3038354142	63576.0020599397	2.91014731809357	1.54109218739591	0.000171342251813292	0.0183336209440222	Up
S1PR3	251.240575031542	154.955436085706	336.82736520562	2.17362162476015	1.12010082371772	0.00337274799516025	0.0574801721672922	Up
SAMD13	4.90043727030563	7.71698934885114	2.39683542270963	0.302238974607732	-1.72623838260525	0.0272798374414972	0.161704091500874	Down
SCGB3A2	5.62557935142123	1.99276773612292	8.85474523168639	4.44056958932685	2.15074474211426	0.03261220991392	0.177497648642031	Up
SCN2A	6.40401722927354	9.17219407500702	3.94341558862157	0.436656616539308	-1.19542889377314	0.0283520986414923	0.16512777461034	Down
SCO2	2008.29113033504	1157.26404730165	2764.75964858695	2.38902569649968	1.25642237158967	0.00182202463191282	0.0443876114682219	Up
SCRG1	2.51208379907538	0.93510213954118	3.91384527421689	4.14967945513254	2.05299989878456	0.0389735323114686	0.193807647343432	Up
SDC3	88.4988135708261	41.6454411302869	130.146255740194	3.12562812255978	1.64414614121236	0.000816790502080271	0.0302196438805023	Up
SDSL	29.8412860890709	16.2260879624321	41.943684423861	2.5808402268159	1.36784083065499	0.00879544322239152	0.0900585351393765	Up
SECTM1	1612.99586577999	902.502618655303	2244.54541877972	2.4869609379429	1.31438384769208	4.39283109914187e-05	0.0128059242023868	Up
SEMA4A	1696.80087243679	1094.56222202782	2232.12411724476	2.03920826622423	1.02800912665661	0.000306358313449871	0.021843545030327	Up
SEMA6A	7.89390654769205	3.39118343133897	11.8963270955615	3.48694425601765	1.80196330067621	0.044827237657076	0.208236715039959	Up
SERPINA1	16109.4941403302	10064.7994399204	21482.5560962501	2.13442259013464	1.09384584079872	0.000616307240762042	0.0275707632615026	Up
SERPINE2	78.2750370407345	112.963152739089	47.4411564199753	0.41969016282244	-1.25260344680199	0.00190008428415353	0.0448254137570231	Down
SERTAD3-AS1	2.80228871824789	1.01012231945345	4.39532551717627	4.26147574611168	2.09135312127502	0.04709334425983	0.213495873640135	Up
SEZ6L	104.322831775463	65.3793293690335	138.939278358956	2.12413759528832	1.08687722264423	0.00217897117504342	0.0470265801969404	Up
SGCD	58.5945894458785	80.1883333314616	39.4001504364713	0.490860332296606	-1.02661551142091	0.0136732860009478	0.112492495399672	Down
SHC2	9.64436398831491	15.4846503571788	4.45299832710259	0.292309167946544	-1.77443301653507	0.00944404959965291	0.094001237875615	Down
SHROOM1	210.775615681926	115.549336539246	295.421197142086	2.55604674978281	1.35391422324227	0.0047574248721833	0.0674129610180254	Up
SHTN1	1728.02984814779	1118.43140697334	2269.89512919175	2.02946496521091	1.02109943490984	0.00493415738949151	0.0688806908516709	Up
SIGLEC1	1008.72950863701	479.443489916713	3065.72565544775	3.08494887109215	1.62524657882913	0.00420709125475681	0.0633823540076643	Up
SIGLEC11	31.5886992025816	13.485306684913	47.6806036627314	3.53310715161477	1.82093750375987	0.00044689846293317	0.0244668006682435	Up
SIGLEC14	726.716786911275	234.373219951171	1164.35551309803	4.96780094744546	2.31260736802568	0.0494207530601469	0.219917679968971	Up
SIGLEC15	62.0510137416932	29.2117386991662	91.2414804461616	3.1182216949648	1.64072350239629	4.95300632961968e-05	0.0128059242023868	Up
SIGLEC16	141.909688693813	70.4074462786263	205.467237507312	2.91666618145701	1.54432027622051	0.000119493760145375	0.0159090680332235	Up
SIGLEC5	398.246082277992	258.276321166634	522.66364771031	2.02295988890307	1.01646771453073	0.00129579182111223	0.0373130281951524	Up
SIRPA	3117.41046400395	1689.12711277663	4386.9956650949	2.59713879891016	1.37692311803959	7.36516859301546e-05	0.0140101873680472	Up
SIRPD	37.4467370391799	24.233236965113	49.1920704383504	2.02729424296381	1.01955549781166	0.00488912307720709	0.0686080221981847	Up
SLC16A10	228.699379067133	324.809793993064	143.267899132971	0.441357803743293	-1.17997938833341	0.0461475808996852	0.210832422004578	Down
SLC1A3	30.6453524952323	19.5866400377678	40.4753191240897	2.0650187248228	1.04615486352681	0.0052733319163133	0.0714543771085294	Up
SLC22A16	51.3645085351796	29.0667245254114	71.1847609883068	2.44413026214706	1.28932117695107	0.00921499377559733	0.0925766440335162	Up
SLC22A18AS	7.81359219954541	3.41344050552202	11.7248381497884	3.44532453844622	1.78463988654475	0.0125307764326638	0.108098754823603	Up
SLC25A29	921.36836701957	521.706550247945	1276.62331526101	2.44664418824054	1.29080430771673	3.29235522736445e-08	0.000310008168208637	Up
SLC26A7	15.2719586235855	22.5057733319275	8.84190110505918	0.394430093345266	-1.34215846745215	0.0146844522895851	0.117679845105542	Down
SLC29A4	3.91107438757393	1.6912560583454	5.88424623577706	3.4915893843147	1.8038839060336	0.0272317546311904	0.161612224162263	Up
SLC2A9	222.175570390617	127.96932196598	305.914457879184	2.39023933947435	1.25715508539626	8.70575464867069e-05	0.0144649888236789	Up
SLC2A9-AS1	5.14938571124927	2.10994074238299	7.85111457246375	3.69717760680254	1.88642435007064	0.0325224399850582	0.17731422384025	Up
SLC31A2	1322.85974243318	859.453812952232	1734.77612419403	2.0185470844181	1.01331723936449	0.002323343151318	0.0489125180197989	Up
SLC37A2	833.004456632116	508.305361038382	1121.62587493766	2.20637209178724	1.14167611355319	0.000355295902449434	0.0225276305168224	Up
SLC46A2	303.7246871567	192.004750240453	403.03129774892	2.09849191977611	1.06935290815049	0.0017782706265228	0.0438904225932863	Up
SLC5A9	4.41434946709646	2.00706146486424	6.55416102463622	3.2648236524183	1.70700506752897	0.0447286594465753	0.208046684382616	Up
SLC6A12	83.4750896469827	44.828223430196	117.82785961746	2.62859967486035	1.39429444204324	0.000663785227926087	0.0279787100918659	Up
SLC7A10	2.48482946514391	0.821470596372327	3.96337068182976	4.77284086910151	2.25484823641417	0.0460179399106713	0.210564259093816	Up
SLC7A7	4045.28671275731	2533.28641037261	5389.2869815437	2.12736772901902	1.0890694338522	0.000622943020567085	0.0277334821827881	Up
SMCO4	419.319739178943	261.235385382692	559.839164775611	2.14266692993307	1.09940760555373	5.98536566129661e-05	0.0135558328033152	Up
SNAI1	73.719865498931	46.7078524424046	97.7305437713988	2.09625543656608	1.06781452537424	0.00776450846116826	0.0849136024045997	Up
SNHG31	2.16088129673624	3.63312816280105	0.852217415789737	0.245720442721455	-2.02491020712619	0.0380116931150294	0.1912466483415	Down
SOCS3-DT	6.03255271955281	3.125290682579	8.61678564130731	2.72415284036375	1.44580764896269	0.0147230778888706	0.117820095438144	Up
SORBS2	6.90753646944165	10.7073742952837	3.52990284647095	0.326635030957399	-1.61424856951648	0.0343187486211184	0.181149267812182	Down
SORT1	1581.8784295642	960.894096485087	2133.8645034123	2.22069575329848	1.15101174980777	0.000761635765828023	0.029433678461731	Up
SOX15	8.13287229603497	4.67660474122997	11.2051101225283	2.41122656709195	1.26976721786815	0.0360703070182222	0.185848432768033	Up
SPAG17	4.52420234887258	2.16507586140928	6.62120367106218	3.08608733196577	1.62577888874312	0.043095504610835	0.203810784236877	Up
SPAG6	3.86508388663384	0.703877900389416	6.67504476329556	9.53862831606269	3.25378181718522	0.00165513923053957	0.0419160396978317	Up
SPHK1	271.247886596771	168.554630833183	362.53078060885	2.15070845885927	1.10481197224382	5.70642879295468e-05	0.0135558328033152	Up
SPINT1	371.653152684867	201.577871188572	522.831180681573	2.59287167097978	1.37455080463989	1.54604716416247e-05	0.0107833926650028	Up
SPOPL-DT	9.4038700742179	5.39599413102751	12.9664264681649	2.38786517698645	1.25572138183551	0.00336235591723765	0.057354969776648	Up
SPR	40.1282757151246	14.388327045923	63.0082300877483	4.37290055164888	2.12859053907213	3.74800501137744e-05	0.0127337594090348	Up
SSC4D	6.43722154629532	3.51237273074849	9.03708716011472	2.56908486084426	1.36125454547312	0.00717452981221045	0.0822503222312683	Up
ST14	761.406951884503	491.577625305002	1001.25524217739	2.03666093379732	1.02620581837662	0.0032382349604557	0.0565175540086207	Up
ST6GALNAC2	164.529440878462	100.368076494524	221.561764775295	2.20693838004659	1.14204634867405	0.00376711535440665	0.0605346646752504	Up
STAB1	6736.03885645829	4254.50944163729	8941.84278074363	2.10173315122756	1.07157950762577	0.00130082491917258	0.0374002059203938	Up
STAC3	641.632837877506	377.154405820752	876.72477748351	2.32398091338462	1.21659822008563	2.57475912595959e-05	0.0118146903690925	Up
STEAP3	160.929226606341	85.1841165813245	228.258213295244	2.67770889929904	1.42099913005549	0.000108902334367811	0.0153048414986165	Up
SYN2	1.9146953662437	0.56108546265024	3.11790416943789	5.38555727279494	2.42909563596734	0.0382431926093326	0.191714588402963	Up
SYN3	6.71818692249219	11.2424349953988	2.69663307990856	0.239613077968148	-2.06122144300068	0.00327371580089373	0.0567887510537925	Down
SYT1	15.0041155496755	8.16825149209826	21.0804391564108	2.575736766179	1.36498516118038	0.0380463532070665	0.191369904806484	Up
SYT3	3.96606902133843	6.88211914808824	1.37402446422749	0.201004501841844	-2.3147002814823	0.00877647541863168	0.0900210158407798	Down
TACSTD2	12.2934775129161	5.13818215791886	18.6537400506915	3.62103531270178	1.85640224619032	0.0165520526841078	0.125435917966647	Up
TAF12-DT	12.5545675525577	6.8728115256955	17.6050173542129	2.54910505498851	1.34999083165269	0.014073024626411	0.114530336976911	Up
TBC1D3F	19.1257595211826	1.03013111179745	35.2107625517472	33.999011118727	5.08742088022516	0.000328357568868926	0.0218597091176905	Up
TBC1D3G	3.7251227293931	1.03129920815797	6.11963252604654	5.92577907922761	2.5670048417491	0.0259964978517578	0.157518033315413	Up
TCF7L1	14.7669855216893	8.66440915190998	20.1914978503821	2.31965016999559	1.21390724670296	0.0332446272615109	0.179028544635051	Up
TCN1	5.90265384562326	9.58355979909102	7.21125019847556	0.277768938217814	-1.84804281732701	0.00156422246765362	0.0410067402040715	Down
TCN2	185.917082100721	70.5359756683487	288.478065596163	4.09045098004636	2.03225991182441	3.30872868116541e-05	0.0127337594090348	Up
TDRD9	255.345579425808	166.395325901644	334.412471447287	2.00957044801073	1.00688715376602	0.0281091727627364	0.164193712686583	Up
TGFBI	6627.5041255212	3561.40228562908	9352.9279832031	2.62616088993982	1.39295530465729	1.88962285688836e-05	0.0111641336289723	Up
TGFBR3	2933.48039328094	4048.43548067248	1942.40920448846	0.479814451278173	-1.05945148483129	3.61554395260632e-05	0.0127337594090348	Down
TGM2	51.0751578904836	29.1935101923314	70.5255113999523	2.41795125173179	1.27378515873355	0.014235143752771	0.115500313292625	Up
TIMP2	2956.62310463847	1780.83275072771	4001.77008589248	2.24710223087403	1.1680657607528	0.000304169147020001	0.021843545030327	Up
TKTL1	182.078433887808	285.553089823628	90.1009619448571	0.315308990777153	-1.66516178701428	3.77455612609323e-05	0.0127337594090348	Down
TLCD1	4.08443652973616	2.24466873718458	5.7197856786709	2.52988481434052	1.33907170050746	0.0415348607598347	0.20040596921066	Up
TLR7	408.529738636597	228.048802444213	568.957237474271	2.49423921242965	1.31859983486941	0.000532778960233529	0.0262527696024991	Up
TLR8	875.315000664926	520.740467929216	1190.49236309667	2.286060889817	1.19286383061587	0.0241903394535107	0.151547728738694	Up
TMC3-AS1	9.29286659033693	13.4302403179622	5.61520105467002	0.424566790054657	-1.23593656796168	0.0110023819014782	0.100475817922046	Down
TMC4	82.1474089942839	46.8039457677166	113.563820751233	2.42507162297869	1.2780273570277	0.00598566964062999	0.0752709864292853	Up
TMEM11-DT	7.46564945337102	3.71362995087536	10.8007779000338	2.8723134787424	1.52221321070244	0.023646891424674	0.149989309299246	Up
TMEM121B	197.450797663435	99.606347661062	284.423642109988	2.85420665153522	1.51308979324113	9.92834208508728e-05	0.0146070732926847	Up
TMEM123-DT	12.3834764089895	6.21102617955163	17.8700988351564	2.85650643809793	1.514251781524	0.0024171991562384	0.0496270906171018	Up
TMEM150B	371.034121680663	234.806116282375	492.125682034696	2.09556108272165	1.06733657465644	0.000869244547239717	0.0310030555182166	Up
TMEM176A	1157.02331705196	471.524908053728	1766.3552361615	3.74608175049442	1.90538238376301	0.0109439228344308	0.100241223160507	Up
TMEM176B	2555.52302542998	1179.34625650214	3778.79126447694	3.20414342372152	1.67993872704148	0.018387358430318	0.131564568095944	Up
TMEM217	3.10429879790867	1.62580173432033	4.41851840998719	2.71281830368656	1.43979242353258	0.0496078512736741	0.220265065902279	Up
TMEM88	72.3665345903481	42.8617031522393	98.5930514242227	2.29914598930108	1.20109807604031	0.0274052498832755	0.162141271065612	Up
TMSB15B	3.7092801546565	5.72255946257341	1.91969854761924	0.331192985839407	-1.5942559757997	0.030590273118084	0.171298252560142	Down
TNFSF13	186.506218508515	95.711156079664	267.212940667494	2.79027217119857	1.48040585355526	3.21904647969145e-05	0.0127337594090348	Up
TNNT1	138.312652499249	77.9628975342958	191.956879134764	2.46140006784977	1.29947916774902	0.0382337747708679	0.191714588402963	Up
TPM1-AS	1.87237185847663	0.354714460739064	3.22140065646558	8.77330854422695	3.13312100689004	0.0286385366786514	0.165760050057911	Up
TPPP	81.6047480998455	116.128580316456	50.9168972406359	0.438728856821645	-1.18859849401387	0.00220659646161687	0.0472166069003237	Down
TRPC3	32.5008724082601	45.803859217891	20.6759952441439	0.451617913323634	-1.14682538346505	0.0410955369968475	0.199256218518185	Down
TRPM4	46.7159682110152	23.7200661745232	67.1567700212303	2.82892909935188	1.5002560193304	0.00898362375446941	0.0909800707994606	Up
TRPM6	32.000489355054	46.1863281044825	69.5288999422951	0.417357622544792	-1.26064397462022	0.0490256917882265	0.218912033402227	Down
TRPV4	21.3130717026424	10.1489162774719	31.2367654139051	3.07902283689963	1.62247256779185	0.00145952337315484	0.0392653488046456	Up
TRPV6	6.64145243301992	2.68693686738626	10.1565773802498	3.76722722105097	1.91350305234483	0.0106364480473519	0.0988656000217143	Up
TSLP	1.30995089474956	2.66413080960973	0.106235414873847	0.0913819883121028	-3.45194635636818	0.0271036349060287	0.161130855125751	Down
TSPAN4	325.372413832807	212.259374676161	425.917337527603	2.00552643198068	1.00398098038137	0.000206875041829315	0.0192864890481666	Up
TWIST2	2.49441538579393	1.17173898958226	3.67012773798207	3.14831141553691	1.65457825222718	0.0428737600389167	0.203778497570415	Up
TYMP	7488.96962387448	4321.12649582862	10304.8301821375	2.38472579692283	1.25382339027191	7.10445902755505e-05	0.0140101873680472	Up
UBTD1	132.077861307304	76.8832562483129	181.139732470852	2.35461528421992	1.23549136009793	6.86622299652441e-05	0.0140101873680472	Up
UGT3A2	2.59286415525481	4.85634964860143	0.580877050057815	0.120104041058295	-3.05764340165663	0.005510104038699	0.0725949321849518	Down
UNC5B	23.0678925919815	9.77683245525346	34.8821682690732	3.56826830243748	1.8352240973331	0.0118046408056038	0.104466882548985	Up
UPK3A	60.9238569286127	28.8190366680859	89.4614749379698	3.10678730354419	1.63542347524613	8.69729065791035e-05	0.0144649888236789	Up
USP53	883.16785756626	1240.43218307989	565.599568220813	0.456088160491244	-1.1326153748611	0.00112842389052304	0.0352808267097367	Down
UTF1	22.0627728671172	14.1434042884362	29.1022116037224	2.04871403299858	1.03471862174935	0.0247793252567184	0.152947968939535	Up
VCAN	28192.0442621973	18285.7328753526	36997.6543838371	2.02330798627545	1.01671594246305	0.0435160344999967	0.205078568994979	Up
VSIG4	113.574736429274	59.7262928731013	161.440019590316	2.70357085207855	1.43486616540935	0.000494595968565635	0.0255342965670629	Up
WARS1	6789.70982026473	4427.2599990624	8889.66521688903	2.00795227716296	1.00572498128147	0.00255194019388009	0.0505011892104854	Up
WDR88	1.55420439018191	0.239123532795016	2.72316515230359	9.48032366022814	3.24493631387408	0.0376438919928506	0.190235586391664	Up
WLS	403.229155537661	242.282937373825	546.292460572182	2.25437127091638	1.17272513157097	0.00814752958596204	0.0870742454941448	Up
WNT5B	13.7420912946983	6.94160499507672	19.7869680054731	2.83948960806744	1.50563163181314	0.0151415918439703	0.119917200660333	Up
YES1	362.213987176237	517.815135380676	223.901855438957	0.432596166960208	-1.2089072126018	0.000179009943396978	0.0186249461549829	Down
ZBTB47-AS1	9.52660731386178	4.81979650726526	13.7104391419476	2.84911320022716	1.51051294358593	0.01676407077808	0.125978368661985	Up
ZC2HC1B	3.63806927011339	1.970084423826	5.12072246681328	2.57143418148785	1.36257322689422	0.0381000542542538	0.191462841206121	Up
ZG16B	35.6200068896772	19.5791103690769	49.8785815746552	2.53998974493352	1.34482267220869	0.00109061047357957	0.0345763913105227	Up
ZMYND15	110.331145982189	70.578305191765	145.667004462565	2.06469242040186	1.04592687771651	0.003455839610247	0.0583157451076806	Up
ZNF205	39.3229241327198	21.8662722395405	54.839948037768	2.50150438434264	1.322795980919	0.00164574145081112	0.0418960575038648	Up
ZNF215	15.4486443364399	22.3734105274295	9.29329661111589	0.414220352342769	-1.27152965407006	0.00604422974911103	0.0756311858041587	Down
ZNF441	339.295719848091	467.798177535618	225.071313014733	0.480783173544412	-1.05654168941402	9.80372645186364e-06	0.0092311888270748	Down
ZNF45-AS1	13.6113498932629	20.6280357325405	7.37429581390493	0.354080857600247	-1.49784924435732	0.00212444472615903	0.0467297904549617	Down
ZNF467	1157.10035302082	733.919422323873	1533.26118030699	2.08889292797057	1.06273854494463	0.000175121051582493	0.0184239086223547	Up
ZNF503-AS2	4.66342076555297	1.54692033046854	7.43364337451691	4.79396146610916	2.26121831264231	0.0150620874499667	0.119615316530157	Up
ZNF516-DT	1.63963801309998	2.66630496060931	0.727045170869459	0.265683620348873	-1.91221880785634	0.0414846420154352	0.200222684788804	Down
ZNF593OS	1.70109990559535	0.115991076131779	3.11008553178519	13.9999867987841	3.80735356167634	0.00186687783814759	0.0448254137570231	Up
ZNF793	198.467669881558	272.585028970185	132.585572913891	0.486884217861761	-1.038349357849	0.000192497221266057	0.0190749532938187	Down
