# Supplementary material for: IL-27 as a novel biomarker for pruritus in nodular prurigo and bullous pemphigoid
Source: Front Immunol. 2024 Dec 13;15:1499868. doi: 10.3389/fimmu.2024.1499868 (PMC11681427; doi:10.3389/fimmu.2024.1499868)
Supplement: Supplementary file 3 [file DataSheet1.zip › data/allexp_GSVA_PN-vs-HC.xls]

geneset	logFC	avgExp	t	pval	FDR	B
Valine, leucine and isoleucine biosynthesis(hsa00290)	0.604352265	-0.04931905	3.879425868	0.000764971	0.041242309	-0.434926469
Virion - Flavivirus(hsa03264)	0.507880318	0.011494201	3.263030399	0.003439014	0.070196344	-1.785216528
Virion - Human immunodeficiency virus(hsa03260)	0.491550775	0.020444193	3.518427871	0.001855223	0.049520185	-1.232295661
Asthma(hsa05310)	0.48777311	-0.039941303	4.004491929	0.000561402	0.038961281	-0.155852223
Neomycin, kanamycin and gentamicin biosynthesis(hsa00524)	0.458649252	-0.011998083	2.577683197	0.016872962	0.13741525	-3.190548825
Staphylococcus aureus infection(hsa05150)	0.407537379	-0.018723441	3.363167726	0.002703045	0.066996912	-1.569817499
Intestinal immune network for IgA production(hsa04672)	0.406816066	-0.030701241	4.324433271	0.000253629	0.029336427	0.561360065
Other glycan degradation(hsa00511)	0.406501986	-0.055702118	2.640219156	0.014669033	0.124150113	-3.068540073
Allograft rejection(hsa05330)	0.406005275	-0.038922603	4.123637691	0.000417768	0.036241399	0.110840461
Glycosaminoglycan degradation(hsa00531)	0.397487308	-0.041209149	2.528948979	0.018801339	0.13741525	-3.284576814
Rheumatoid arthritis(hsa05323)	0.392243236	-0.034936928	3.563177075	0.001663506	0.048103037	-1.134312471
Sulfur metabolism(hsa00920)	0.38391449	-0.047666674	2.260692896	0.033608131	0.194367026	-3.78402444
Phagosome(hsa04145)	0.370482489	-0.03649212	3.171756465	0.004276607	0.082443478	-1.979752033
Oxidative phosphorylation(hsa00190)	0.355997147	-0.009516174	2.285790164	0.031866659	0.187419164	-3.738688728
Metabolism of xenobiotics by cytochrome P450(hsa00980)	0.353170374	0.033595157	4.489414031	0.000168251	0.029336427	0.931801807
Glycosphingolipid biosynthesis - globo and isoglobo series(hsa00603)	0.350991624	-0.015337555	2.671577846	0.013668511	0.121614699	-3.006807271
Autoimmune thyroid disease(hsa05320)	0.347615997	-0.031616467	3.743396505	0.001069685	0.041242309	-0.737061247
Chemical carcinogenesis - DNA adducts(hsa05204)	0.329661254	0.037533878	3.782266459	0.000972108	0.041242309	-0.650901798
Ascorbate and aldarate metabolism(hsa00053)	0.32888054	0.026549986	2.510828037	0.01956939	0.13741525	-3.319296387
Glutathione metabolism(hsa00480)	0.328550612	-0.008058404	3.07259072	0.00540954	0.090048794	-2.188943128
Type I diabetes mellitus(hsa04940)	0.326412891	-0.041934805	3.28659608	0.003250033	0.070196344	-1.734703432
Lysosome(hsa04142)	0.325756293	-0.055430275	2.529665587	0.018771551	0.13741525	-3.283201058
Graft-versus-host disease(hsa05332)	0.30451659	-0.032692116	2.889520199	0.008301025	0.104073421	-2.568398024
Drug metabolism - cytochrome P450(hsa00982)	0.294938689	0.056081173	3.621478349	0.001442617	0.045508007	-1.006239229
Virion - Adenovirus(hsa03267)	0.289920501	-0.022841584	1.754275581	0.092777647	0.335352535	-4.626617465
Proteasome(hsa03050)	0.289314117	-0.056630597	1.698704668	0.102942851	0.353674943	-4.7097375
Synaptic vesicle cycle(hsa04721)	0.288612094	-0.009413686	2.869350486	0.008697779	0.104073421	-2.60961604
Leishmaniasis(hsa05140)	0.283881767	-0.058581519	2.674706189	0.013572301	0.121614699	-3.000629107
Nicotine addiction(hsa05033)	0.28140953	0.078744547	2.787009443	0.010512602	0.117334225	-2.776565289
Cholesterol metabolism(hsa04979)	0.279820887	-0.010891321	2.306366341	0.030500854	0.184107017	-3.701294959
Galactose metabolism(hsa00052)	0.277321539	-0.032217116	2.302822187	0.030732221	0.184107017	-3.707750187
African trypanosomiasis(hsa05143)	0.271032876	-0.03482018	2.506447416	0.019759397	0.13741525	-3.327669497
Cardiac muscle contraction(hsa04260)	0.269319836	8.46E-05	2.159879202	0.041510906	0.228639432	-3.962999398
Fructose and mannose metabolism(hsa00051)	0.268854146	-0.031731676	2.505505669	0.019800468	0.13741525	-3.329468521
Drug metabolism - other enzymes(hsa00983)	0.267625737	0.001283054	3.044707677	0.005776943	0.090048794	-2.24732456
Amoebiasis(hsa05146)	0.264360259	-0.037817806	2.896860207	0.008160971	0.104073421	-2.553367721
Sulfur relay system(hsa04122)	0.262798305	-0.072123904	1.762886002	0.09128204	0.335352535	-4.613558731
Primary bile acid biosynthesis(hsa00120)	0.260163688	-0.020516734	2.683851108	0.013294699	0.121614699	-2.982548551
Glycolysis / Gluconeogenesis(hsa00010)	0.253906988	-0.011098876	2.187427234	0.039199334	0.21938982	-3.914602064
Viral myocarditis(hsa05416)	0.253039781	-0.033942054	2.871221204	0.008660234	0.104073421	-2.605798337
Vibrio cholerae infection(hsa05110)	0.252152283	-0.032544823	2.011556063	0.056197191	0.245180349	-4.216662372
Retinol metabolism(hsa00830)	0.245472374	0.069130204	2.643200764	0.01457102	0.124150113	-3.062686048
Collecting duct acid secretion(hsa04966)	0.241642591	-0.028776987	1.961820559	0.062068788	0.256403207	-4.298991677
Systemic lupus erythematosus(hsa05322)	0.238170349	-0.037478978	2.02220021	0.055006538	0.245180349	-4.198859974
Maturity onset diabetes of the young(hsa04950)	0.236692235	0.076377089	3.030828157	0.005968652	0.090048794	-2.27631031
Neutrophil extracellular trap formation(hsa04613)	0.23411093	-0.043192275	1.912503373	0.068418857	0.272889004	-4.379211679
beta-Alanine metabolism(hsa00410)	0.232842164	-0.037782635	2.096587023	0.047294055	0.24133878	-4.072694571
Glycosphingolipid biosynthesis - lacto and neolacto series(hsa00601)	0.231430537	-0.026651198	2.760435847	0.01117126	0.117467496	-2.829974482
Chemical carcinogenesis - reactive oxygen species(hsa05208)	0.230796406	-0.024539017	2.027532335	0.054418558	0.245180349	-4.189918045
Prion disease(hsa05020)	0.226271241	-0.033246911	1.770549232	0.089968386	0.335352535	-4.601896435
Fat digestion and absorption(hsa04975)	0.225950268	0.01475968	2.353300133	0.027583842	0.180596096	-3.615257318
Virion - Herpesvirus(hsa03266)	0.225609796	-0.04488387	1.506041862	0.145747297	0.395982483	-4.981725095
Malaria(hsa05144)	0.224747572	-0.048493354	2.01637968	0.055654814	0.245180349	-4.208602745
Bile secretion(hsa04976)	0.224138142	0.027509654	3.052672491	0.005669616	0.090048794	-2.230668277
Huntington disease(hsa05016)	0.216181707	-0.030907122	1.83190968	0.080023607	0.305144961	-4.50717063
Non-alcoholic fatty liver disease(hsa04932)	0.21531174	-0.03389708	1.720300125	0.098885333	0.343132104	-4.677676393
Retrograde endocannabinoid signaling(hsa04723)	0.211851994	0.008846	2.113719913	0.045661119	0.236483707	-4.043209817
Tuberculosis(hsa05152)	0.208869151	-0.051294114	2.013006438	0.056033617	0.245180349	-4.214240366
Parkinson disease(hsa05012)	0.206887039	-0.041260086	1.62166248	0.118584957	0.355381608	-4.821575721
Phenylalanine metabolism(hsa00360)	0.205778997	0.014802427	1.664064141	0.109745855	0.355381608	-4.760518662
Diabetic cardiomyopathy(hsa05415)	0.203226925	-0.027807996	1.623837004	0.118117578	0.355381608	-4.818474307
Amino sugar and nucleotide sugar metabolism(hsa00520)	0.202154839	-0.045736099	2.064805575	0.050462304	0.245180349	-4.126969681
Pertussis(hsa05133)	0.194525224	-0.055939093	1.75588699	0.092496164	0.335352535	-4.624177203
Protein digestion and absorption(hsa04974)	0.192620295	0.023901732	2.774398805	0.010820447	0.117334225	-2.80194025
Antifolate resistance(hsa01523)	0.191932209	-0.029302216	1.935081965	0.065444086	0.266360628	-4.342662573
Tyrosine metabolism(hsa00350)	0.190744057	0.004698038	1.667515628	0.10905143	0.355381608	-4.75549501
Complement and coagulation cascades(hsa04610)	0.18731682	-0.002263503	1.605886131	0.122022321	0.355381608	-4.843979305
Thermogenesis(hsa04714)	0.186708463	-0.020851183	1.728004354	0.097471118	0.341641193	-4.666164301
Endocrine and other factor-regulated calcium reabsorption(hsa04961)	0.186677666	-0.008787209	1.529172518	0.139938987	0.385387527	-4.950443252
Ovarian steroidogenesis(hsa04913)	0.186056761	-0.009867303	1.930684012	0.06601445	0.266360628	-4.349805405
Viral protein interaction with cytokine and cytokine rece...(hsa04061)	0.183994246	-0.020371323	1.833055506	0.07984733	0.305144961	-4.50537928
Steroid hormone biosynthesis(hsa00140)	0.182130334	0.037633723	2.066667455	0.050271591	0.245180349	-4.123805187
Thiamine metabolism(hsa00730)	0.178235119	-0.011611637	1.615179029	0.119987656	0.355381608	-4.830803455
Influenza A(hsa05164)	0.17681817	-0.035935539	1.972870754	0.060719338	0.253850726	-4.280822442
Ferroptosis(hsa04216)	0.175788641	-0.058781974	1.376485353	0.182002087	0.426721108	-5.149694871
Legionellosis(hsa05134)	0.172424598	-0.070698319	1.57425955	0.129163418	0.361449242	-4.888371851
Glyoxylate and dicarboxylate metabolism(hsa00630)	0.172148619	-0.046288866	1.327037454	0.197596127	0.445232831	-5.210476074
Alzheimer disease(hsa05010)	0.16737035	-0.037396673	1.60186746	0.12291107	0.355381608	-4.849658659
Histidine metabolism(hsa00340)	0.165707238	-0.037931573	1.467283441	0.155919757	0.412504612	-5.033274458
Glycerolipid metabolism(hsa00561)	0.161993596	-0.003675946	2.124176867	0.044689528	0.236483707	-4.025137118
Antigen processing and presentation(hsa04612)	0.160470118	-0.039842444	1.46103665	0.157611857	0.412504612	-5.04148018
Arachidonic acid metabolism(hsa00590)	0.159325	-0.009296898	2.122778487	0.044818371	0.236483707	-4.027557289
Neuroactive ligand-receptor interaction(hsa04080)	0.159226231	0.03388875	2.121032505	0.044979709	0.236483707	-4.030577599
Mineral absorption(hsa04978)	0.154617626	-0.009081847	1.357164975	0.187975271	0.434849461	-5.173666439
alpha-Linolenic acid metabolism(hsa00592)	0.152972189	0.006398991	1.483731326	0.15153469	0.407616569	-5.011532021
Glycerophospholipid metabolism(hsa00564)	0.150584502	-0.020282169	2.008654275	0.056525729	0.245180349	-4.221504553
Cytosolic DNA-sensing pathway(hsa04623)	0.149792645	-0.040965709	1.592396916	0.125026865	0.355609198	-4.862998548
Hematopoietic cell lineage(hsa04640)	0.148774527	-0.032894017	1.905818509	0.069322051	0.273349452	-4.389974702
Amyotrophic lateral sclerosis(hsa05014)	0.14770346	-0.042821042	1.416233938	0.170186286	0.412504612	-5.099487624
Fc gamma R-mediated phagocytosis(hsa04666)	0.146974421	-0.046544885	1.250568956	0.223738193	0.482218341	-5.300733429
Pathways of neurodegeneration - multiple diseases(hsa05022)	0.14187882	-0.036741655	1.434657161	0.164921589	0.412504612	-5.075814831
Citrate cycle (TCA cycle)(hsa00020)	0.141655409	-0.04108232	0.916980415	0.368723893	0.649478126	-5.638563485
Arginine and proline metabolism(hsa00330)	0.140632318	-0.029904774	1.418433414	0.169550775	0.412504612	-5.096674737
Cocaine addiction(hsa05030)	0.139654624	-0.008400047	1.476711688	0.15339375	0.409443319	-5.02083545
Peroxisome(hsa04146)	0.137220611	-0.041558114	1.739128748	0.095459527	0.338004652	-4.649473179
Parathyroid hormone synthesis, secretion and action(hsa04928)	0.136521905	-0.027712466	1.414896602	0.170573622	0.412504612	-5.101196161
Toll-like receptor signaling pathway(hsa04620)	0.135886386	-0.046318562	1.386805659	0.17887348	0.425130806	-5.13677372
Tryptophan metabolism(hsa00380)	0.135256664	-0.021070241	1.448337043	0.161097593	0.412504612	-5.058073745
Pantothenate and CoA biosynthesis(hsa00770)	0.131629176	-0.058697197	1.06638297	0.297381295	0.562361958	-5.498817477
Pentose phosphate pathway(hsa00030)	0.130654051	-0.007489429	1.022362263	0.31730489	0.585663812	-5.541984626
Epithelial cell signaling in Helicobacter pylori infection(hsa05120)	0.129869921	-0.033220954	1.288553737	0.210439176	0.459172987	-5.256472628
Cortisol synthesis and secretion(hsa04927)	0.128115727	-0.008857591	1.417831648	0.169724459	0.412504612	-5.097444689
Toxoplasmosis(hsa05145)	0.127453444	-0.036340151	1.55234932	0.134310964	0.372847236	-4.918715443
Cell adhesion molecules(hsa04514)	0.126609122	-0.015818797	1.664015168	0.109755735	0.355381608	-4.760589885
Fatty acid degradation(hsa00071)	0.125982623	-0.04117937	1.06745804	0.296906121	0.562361958	-5.49774273
PPAR signaling pathway(hsa03320)	0.123811876	-0.011045234	1.11424437	0.276749848	0.555099407	-5.450030956
ECM-receptor interaction(hsa04512)	0.123752305	0.008923618	1.601456607	0.123002235	0.355381608	-4.850238664
Inflammatory bowel disease(hsa05321)	0.123255677	-0.02780592	1.684111258	0.105764011	0.355381608	-4.731228365
Cytokine-cytokine receptor interaction(hsa04060)	0.118932335	-0.008346045	1.450729732	0.160436149	0.412504612	-5.0549565
Thyroid hormone synthesis(hsa04918)	0.115445158	-0.033671241	1.297270786	0.207474962	0.458559312	-5.246155051
Vitamin digestion and absorption(hsa04977)	0.114202788	0.012013558	1.414817876	0.170596445	0.412504612	-5.101296697
Nicotinate and nicotinamide metabolism(hsa00760)	0.108190951	-0.039785534	1.236611271	0.228783004	0.490047546	-5.316709848
Bladder cancer(hsa05219)	0.104887176	-0.027508145	1.051538931	0.303997728	0.567135546	-5.513557318
Fluid shear stress and atherosclerosis(hsa05418)	0.104601876	-0.037232309	1.115537787	0.276207088	0.555099407	-5.448685993
Glycine, serine and threonine metabolism(hsa00260)	0.104261723	-0.006543086	1.151718382	0.261337277	0.536591924	-5.410502319
Alcoholism(hsa05034)	0.101992523	-0.03173504	0.992271311	0.331450273	0.599027317	-5.570541268
Acute myeloid leukemia(hsa05221)	0.098201056	-0.042862547	1.106918692	0.279838575	0.558068883	-5.457622327
Chemokine signaling pathway(hsa04062)	0.09796915	-0.03445826	1.009602674	0.323250694	0.593481433	-5.554188406
Nitrogen metabolism(hsa00910)	0.097834516	0.005714858	0.797190869	0.43354072	0.709616179	-5.736490244
Central carbon metabolism in cancer(hsa05230)	0.094833648	-0.019518901	1.093657901	0.285493122	0.562361958	-5.471250299
Pyrimidine metabolism(hsa00240)	0.093824478	-0.040530113	1.088896768	0.287543295	0.562361958	-5.476107415
Basal cell carcinoma(hsa05217)	0.093411615	-0.005925311	1.60019614	0.123282275	0.355381608	-4.852017346
Propanoate metabolism(hsa00640)	0.092318887	-0.021645355	0.814955156	0.423505424	0.701540578	-5.722778322
Thyroid cancer(hsa05216)	0.090927165	-0.053584265	1.041544752	0.308510785	0.572477232	-5.523376287
Phosphonate and phosphinate metabolism(hsa00440)	0.088927095	-0.050701248	0.760136452	0.454939901	0.724147458	-5.764172998
Pyruvate metabolism(hsa00620)	0.08645719	-0.020347479	0.844709415	0.407024917	0.690524672	-5.699175975
Ether lipid metabolism(hsa00565)	0.085884359	-0.015891514	1.176467455	0.251511075	0.532341213	-5.383762944
Morphine addiction(hsa05032)	0.085611254	0.027582718	1.079179235	0.291760551	0.562361958	-5.4859619
Porphyrin metabolism(hsa00860)	0.084918075	0.022107501	0.877690133	0.389241125	0.678726986	-5.672089868
Gap junction(hsa04540)	0.084646944	-0.004681465	0.86399219	0.396565291	0.682832641	-5.683457148
Gastric acid secretion(hsa04971)	0.083772775	-0.01347542	0.970418437	0.341991882	0.614876595	-5.590791566
Osteoclast differentiation(hsa04380)	0.082495762	-0.051537231	0.901080059	0.376939135	0.660595353	-5.652295318
Pentose and glucuronate interconversions(hsa00040)	0.080630723	0.018361539	0.813069983	0.424563462	0.701540578	-5.724246941
Bacterial invasion of epithelial cells(hsa05100)	0.080524889	-0.03567624	0.645104931	0.525279736	0.772339273	-5.842103459
Epstein-Barr virus infection(hsa05169)	0.077244344	-0.052697241	0.871098527	0.392754579	0.681429195	-5.677580736
Insulin secretion(hsa04911)	0.074964816	-0.006037982	0.941106967	0.356487081	0.637634108	-5.617303591
Calcium signaling pathway(hsa04020)	0.074605072	-0.000518285	1.091319486	0.286498737	0.562361958	-5.473638226
NOD-like receptor signaling pathway(hsa04621)	0.074334117	-0.04089719	0.760525899	0.454711738	0.724147458	-5.763888534
Phenylalanine, tyrosine and tryptophan biosynthesis(hsa00400)	0.073632259	0.015067594	0.45729452	0.651774579	0.84390216	-5.942757703
Cysteine and methionine metabolism(hsa00270)	0.07312573	-0.018068971	0.764270716	0.452521288	0.724147458	-5.761146148
Starch and sucrose metabolism(hsa00500)	0.072287932	-0.017062829	0.701710223	0.489941186	0.752254829	-5.805278508
Dilated cardiomyopathy(hsa05414)	0.069595842	0.001426595	0.843066889	0.407923926	0.690524672	-5.700499582
Alanine, aspartate and glutamate metabolism(hsa00250)	0.069550786	-0.023607077	1.07736474	0.292552902	0.562361958	-5.487793187
Arginine biosynthesis(hsa00220)	0.068418131	-0.015091648	0.713227182	0.482921531	0.744772316	-5.797423569
Pathogenic Escherichia coli infection(hsa05130)	0.065142844	-0.02802175	0.685611867	0.499850666	0.757675301	-5.816053224
Adipocytokine signaling pathway(hsa04920)	0.062293497	-0.024792191	0.716508815	0.480932071	0.744772316	-5.795163053
Sphingolipid metabolism(hsa00600)	0.061714891	-0.031642994	0.633386954	0.532765699	0.776548141	-5.849354915
Notch signaling pathway(hsa04330)	0.059558373	-0.061708909	0.666620884	0.51168525	0.764304711	-5.828455968
GABAergic synapse(hsa04727)	0.058520413	0.010868735	0.737422641	0.468365695	0.73539772	-5.780524605
Glutamatergic synapse(hsa04724)	0.057791514	-0.003234205	0.681813018	0.502205531	0.757675301	-5.818560909
Carbohydrate digestion and absorption(hsa04973)	0.056646591	-0.015749177	0.610067212	0.547833004	0.782296511	-5.863404438
Motor proteins(hsa04814)	0.053733195	-0.030918932	0.591813242	0.559782202	0.796083706	-5.874046583
Pancreatic secretion(hsa04972)	0.053694099	0.016394416	0.634719434	0.531911558	0.776548141	-5.848536786
Arrhythmogenic right ventricular cardiomyopathy(hsa05412)	0.053666418	-0.005648002	0.672193296	0.508196595	0.763394885	-5.824851331
B cell receptor signaling pathway(hsa04662)	0.050867039	-0.051400033	0.546566633	0.589970793	0.804323766	-5.899073623
D-Amino acid metabolism(hsa00470)	0.049199197	-0.008049465	0.355534282	0.725448272	0.887687477	-5.983236017
Hypertrophic cardiomyopathy(hsa05410)	0.048526888	-0.0002142	0.682364812	0.501863092	0.757675301	-5.818197489
Mucin type O-glycan biosynthesis(hsa00512)	0.048508542	-0.001269182	0.452286581	0.655324224	0.845343888	-5.944982899
Chemical carcinogenesis - receptor activation(hsa05207)	0.048051485	-0.008555647	0.655523603	0.518672337	0.769142312	-5.835548663
Linoleic acid metabolism(hsa00591)	0.04703975	0.024009724	0.565183439	0.57745291	0.804323766	-5.889010029
Valine, leucine and isoleucine degradation(hsa00280)	0.046306215	-0.046382954	0.488348505	0.62995358	0.831155483	-5.928423436
Cushing syndrome(hsa04934)	0.044618509	-0.008787202	0.66419606	0.513207486	0.764304711	-5.830015527
Taurine and hypotaurine metabolism(hsa00430)	0.044166994	0.007249455	0.459195432	0.650429401	0.84390216	-5.941906771
Regulation of lipolysis in adipocytes(hsa04923)	0.043122488	-0.000621235	0.477735058	0.637374086	0.837760636	-5.933426227
Olfactory transduction(hsa04740)	0.042378979	0.085900558	0.551985239	0.586313596	0.804323766	-5.896178315
Necroptosis(hsa04217)	0.042124813	-0.042473244	0.415648432	0.681542157	0.856866407	-5.960530013
Leukocyte transendothelial migration(hsa04670)	0.041260845	-0.02567276	0.393362252	0.697695738	0.870864825	-5.969355008
Serotonergic synapse(hsa04726)	0.04068225	0.008771483	0.524970272	0.60465719	0.809370115	-5.910336836
Proximal tubule bicarbonate reclamation(hsa04964)	0.039350234	-0.02103312	0.37914725	0.708076597	0.878434067	-5.974733545
Other types of O-glycan biosynthesis(hsa00514)	0.037383649	-0.018045573	0.41800252	0.679844746	0.856866407	-5.959569877
HIF-1 signaling pathway(hsa04066)	0.035811045	-0.0332792	0.378128422	0.708822878	0.878434067	-5.975111539
NF-kappa B signaling pathway(hsa04064)	0.035696289	-0.046762068	0.522359433	0.606444466	0.809370115	-5.911668499
Melanogenesis(hsa04916)	0.035459621	-0.015618289	0.534687425	0.598027468	0.804323766	-5.905323736
Aldosterone synthesis and secretion(hsa04925)	0.034079823	-0.019590857	0.463835851	0.64715072	0.84390216	-5.939814977
SNARE interactions in vesicular transport(hsa04130)	0.032193298	-0.022506292	0.335040937	0.740648434	0.887687477	-5.990177197
Salmonella infection(hsa05132)	0.030198485	-0.051766157	0.312356327	0.75760049	0.887687477	-5.997384939
Ubiquinone and other terpenoid-quinone biosynthesis(hsa00130)	0.029929458	-0.036888729	0.250747139	0.804249066	0.918664617	-6.014430984
Salivary secretion(hsa04970)	0.029110664	0.002761626	0.33761543	0.738732807	0.887687477	-5.98932759
Alcoholic liver disease(hsa04936)	0.028901491	-0.031400178	0.396229072	0.695609385	0.870864825	-5.968246639
Apoptosis(hsa04210)	0.028504416	-0.049289235	0.316881566	0.754208547	0.887687477	-5.995987054
Biosynthesis of unsaturated fatty acids(hsa01040)	0.02508018	-0.022323704	0.197885666	0.844883214	0.930816063	-6.026099181
Transcriptional misregulation in cancer(hsa05202)	0.023227702	-0.032908072	0.313574132	0.756687177	0.887687477	-5.997010708
C-type lectin receptor signaling pathway(hsa04625)	0.02234758	-0.055062948	0.233618675	0.8173599	0.923410381	-6.018511464
Tight junction(hsa04530)	0.01971769	-0.021218786	0.229003882	0.82090177	0.923410381	-6.019561737
Melanoma(hsa05218)	0.019325437	-0.031204918	0.213498552	0.832830307	0.928449811	-6.022937798
mTOR signaling pathway(hsa04150)	0.017131651	-0.032018698	0.252793723	0.802686365	0.918664617	-6.013924238
Vasopressin-regulated water reabsorption(hsa04962)	0.016656265	-0.030645419	0.134668564	0.894052323	0.970856064	-6.036453416
Viral carcinogenesis(hsa05203)	0.016511234	-0.046732801	0.189726254	0.851197802	0.934701384	-6.027656216
Renin-angiotensin system(hsa04614)	0.014695809	0.037353457	0.122328667	0.903707518	0.970856064	-6.038016215
Phototransduction(hsa04744)	0.010714347	0.015081303	0.1031267	0.91876155	0.978328193	-6.04014997
Adrenergic signaling in cardiomyocytes(hsa04261)	0.008809592	-0.01624978	0.096993252	0.923576907	0.980064792	-6.040755017
Phospholipase D signaling pathway(hsa04072)	0.007582009	-0.020100538	0.08252133	0.934950298	0.983201368	-6.042035748
Breast cancer(hsa05224)	0.007477945	-0.017934534	0.117898458	0.907177667	0.971576082	-6.038540723
Taste transduction(hsa04742)	0.007367236	0.04319572	0.102668707	0.919121012	0.978328193	-6.04019643
cAMP signaling pathway(hsa04024)	0.005194256	-0.002000797	0.068324158	0.94612156	0.984264269	-6.043091626
Relaxin signaling pathway(hsa04926)	0.004692946	-0.024062563	0.066713338	0.947389816	0.984264269	-6.043198878
Rap1 signaling pathway(hsa04015)	0.004454847	-0.030424324	0.057924708	0.954311836	0.984601484	-6.043738996
Type II diabetes mellitus(hsa04930)	0.003973625	-0.014964849	0.047649866	0.962409037	0.988035313	-6.044273896
Axon guidance(hsa04360)	0.003966776	-0.014494036	0.06203194	0.951076444	0.984601484	-6.043496057
Fatty acid elongation(hsa00062)	0.003425338	-0.044874585	0.028961364	0.9771467	0.993900086	-6.044979938
Vascular smooth muscle contraction(hsa04270)	0.001434918	-0.010322881	0.018758403	0.985196563	0.993900086	-6.045220046
GnRH signaling pathway(hsa04912)	0.001094838	-0.03875318	0.012070222	0.990474287	0.993900086	-6.04532173
cGMP-PKG signaling pathway(hsa04022)	1.20E-06	-0.021137281	1.29E-05	0.999989792	0.999989792	-6.045393579
Purine metabolism(hsa00230)	-0.000871024	-0.015019871	-0.011358658	0.99103582	0.993900086	-6.045329951
Apelin signaling pathway(hsa04371)	-0.001457643	-0.031762451	-0.018654147	0.985278829	0.993900086	-6.04522197
Platelet activation(hsa04611)	-0.001710283	-0.029516844	-0.01459862	0.988479032	0.993900086	-6.045288476
Insulin resistance(hsa04931)	-0.002898202	-0.036361239	-0.03419766	0.973016311	0.993049	-6.044816845
Circadian entrainment(hsa04713)	-0.003326443	0.000765953	-0.043681703	0.965537347	0.98832289	-6.044452612
Oxytocin signaling pathway(hsa04921)	-0.004547325	-0.016302037	-0.055494203	0.956226801	0.984601484	-6.043874925
Human papillomavirus infection(hsa05165)	-0.005029147	-0.021485519	-0.075212421	0.940699867	0.983201368	-6.042604139
AMPK signaling pathway(hsa04152)	-0.006188867	-0.030791804	-0.07951532	0.937314562	0.983201368	-6.042275889
Various types of N-glycan biosynthesis(hsa00513)	-0.007357231	-0.040577887	-0.076348444	0.939805988	0.983201368	-6.04251925
Coronavirus disease - COVID-19(hsa05171)	-0.009699543	-0.014388564	-0.082655064	0.934845129	0.983201368	-6.042024858
Pathways in cancer(hsa05200)	-0.013466559	-0.026623403	-0.212410676	0.83366881	0.928449811	-6.023165823
Glycosaminoglycan biosynthesis - heparan sulfate / heparin(hsa00534)	-0.013630405	-0.029334253	-0.144124908	0.886664564	0.96830762	-6.035154411
AGE-RAGE signaling pathway in diabetic complications(hsa04933)	-0.014341553	-0.032325047	-0.197764229	0.844977118	0.930816063	-6.026122834
One carbon pool by folate(hsa00670)	-0.015178082	-0.025147823	-0.129432713	0.898147093	0.970856064	-6.037134818
Yersinia infection(hsa05135)	-0.015340129	-0.052071744	-0.14320502	0.887382775	0.96830762	-6.035284637
Glucagon signaling pathway(hsa04922)	-0.016956468	-0.017667961	-0.20930363	0.836064738	0.928449811	-6.023810691
Renin secretion(hsa04924)	-0.018118228	-0.003026357	-0.207472178	0.837477783	0.928449811	-6.024186375
Vitamin B6 metabolism(hsa00750)	-0.018771274	-0.029711041	-0.127628585	0.899558713	0.970856064	-6.037363361
PI3K-Akt signaling pathway(hsa04151)	-0.019010905	-0.014497752	-0.299085998	0.767575924	0.893788072	-6.001369328
Glycosylphosphatidylinositol (GPI)-anchor biosynthesis(hsa00563)	-0.020003696	-0.051769654	-0.257537739	0.799067242	0.918664617	-6.012733845
JAK-STAT signaling pathway(hsa04630)	-0.020120232	-0.027152587	-0.268124864	0.791007218	0.917991654	-6.009997966
Lipid and atherosclerosis(hsa05417)	-0.020934064	-0.047215013	-0.231261675	0.819168414	0.923410381	-6.019050495
GnRH secretion(hsa04929)	-0.02180573	-0.017646083	-0.338136176	0.73834554	0.887687477	-5.989154956
Hepatitis C(hsa05160)	-0.022527316	-0.0336345	-0.245144537	0.808531275	0.919870007	-6.015797267
Ribosome(hsa03010)	-0.023154917	-0.003319988	-0.123367083	0.902894415	0.970856064	-6.037890479
Human cytomegalovirus infection(hsa05163)	-0.023418094	-0.046309939	-0.252424996	0.80296785	0.918664617	-6.014015839
RNA polymerase(hsa03020)	-0.023762797	-0.068823365	-0.227199597	0.82228763	0.923410381	-6.019966702
Chagas disease(hsa05142)	-0.023786659	-0.03902712	-0.24999402	0.804824333	0.918664617	-6.01461643
Focal adhesion(hsa04510)	-0.023841017	-0.006025203	-0.309453961	0.759778619	0.887687477	-5.998271016
MAPK signaling pathway(hsa04010)	-0.024941793	-0.032127356	-0.370010202	0.714779992	0.88266426	-5.978087598
Cholinergic synapse(hsa04725)	-0.025924946	-0.008296206	-0.353774166	0.726749357	0.887687477	-5.983848166
Folate biosynthesis(hsa00790)	-0.030876489	0.008584844	-0.32807387	0.745841061	0.887687477	-5.992444113
Long-term depression(hsa04730)	-0.030994989	-0.023612819	-0.32275542	0.749813277	0.887687477	-5.994142862
Endocytosis(hsa04144)	-0.031574898	-0.037060719	-0.310171334	0.759240064	0.887687477	-5.998052769
Gastric cancer(hsa05226)	-0.031801518	-0.008042865	-0.48909892	0.629430412	0.831155483	-5.928065647
Shigellosis(hsa05131)	-0.032824335	-0.04275364	-0.347413092	0.731458474	0.887687477	-5.986035435
ABC transporters(hsa02010)	-0.033743182	0.009320647	-0.310616172	0.758906173	0.887687477	-5.997917183
Glycosaminoglycan biosynthesis - keratan sulfate(hsa00533)	-0.037229892	-0.028627059	-0.334985823	0.740689462	0.887687477	-5.990195315
p53 signaling pathway(hsa04115)	-0.03729501	-0.031084446	-0.421344412	0.677438054	0.856866407	-5.958197694
Spinocerebellar ataxia(hsa05017)	-0.038194117	-0.042322929	-0.351059691	0.728757554	0.887687477	-5.984786344
TNF signaling pathway(hsa04668)	-0.03844317	-0.039832762	-0.44452936	0.660838983	0.849300471	-5.948382215
Human T-cell leukemia virus 1 infection(hsa05166)	-0.039250364	-0.040016567	-0.535143451	0.597717202	0.804323766	-5.905086271
Fc epsilon RI signaling pathway(hsa04664)	-0.039481682	-0.037045668	-0.420662964	0.67792852	0.856866407	-5.958478369
Estrogen signaling pathway(hsa04915)	-0.039749699	-0.012753998	-0.501150755	0.621055528	0.825694514	-5.922245896
Endocrine resistance(hsa01522)	-0.040343274	-0.027429564	-0.536854319	0.596553875	0.804323766	-5.904193618
Proteoglycans in cancer(hsa05205)	-0.04209934	-0.024924072	-0.540672084	0.593961908	0.804323766	-5.902191682
Endometrial cancer(hsa05213)	-0.042430037	-0.036655796	-0.471700045	0.641610957	0.840147177	-5.93622291
Hepatocellular carcinoma(hsa05225)	-0.044790789	-0.022554782	-0.627548595	0.536516891	0.776548141	-5.85292007
Small cell lung cancer(hsa05222)	-0.04676409	-0.014130282	-0.612564068	0.546209052	0.782296511	-5.861924468
Longevity regulating pathway(hsa04211)	-0.048539091	-0.021375194	-0.553528715	0.585273909	0.804323766	-5.895348512
Kaposi sarcoma-associated herpesvirus infection(hsa05167)	-0.050231925	-0.053431435	-0.552753814	0.585795769	0.804323766	-5.895765395
Regulation of actin cytoskeleton(hsa04810)	-0.051876144	-0.022957127	-0.535532686	0.59745244	0.804323766	-5.90488343
Base excision repair(hsa03410)	-0.053411049	-0.03243541	-0.432157399	0.669675133	0.854328203	-5.953684243
Aldosterone-regulated sodium reabsorption(hsa04960)	-0.058267515	-0.003811844	-0.548936926	0.588369625	0.804323766	-5.897810529
Glycosphingolipid biosynthesis - ganglio series(hsa00604)	-0.058987172	-0.026120432	-0.581586038	0.566535499	0.802399258	-5.879872287
Signaling pathways regulating pluripotency of stem cells(hsa04550)	-0.060412556	-0.004018247	-0.814963655	0.423500658	0.701540578	-5.722771694
IL-17 signaling pathway(hsa04657)	-0.061854244	-0.008196939	-0.694425211	0.494411522	0.755774441	-5.810184031
Platinum drug resistance(hsa01524)	-0.062095855	-0.026372582	-0.727611017	0.474236879	0.739371152	-5.787442101
RIG-I-like receptor signaling pathway(hsa04622)	-0.062560318	-0.018279285	-0.623181992	0.539331706	0.776548141	-5.855565697
Autophagy - animal(hsa04140)	-0.064020275	-0.049394294	-0.624318372	0.538598409	0.776548141	-5.854878904
Insulin signaling pathway(hsa04910)	-0.066610833	-0.02801129	-0.930210852	0.36197935	0.640851196	-5.62696816
Apoptosis - multiple species(hsa04215)	-0.066663526	-0.050476041	-0.562165049	0.579473382	0.804323766	-5.890663906
Butanoate metabolism(hsa00650)	-0.067053342	-0.036417006	-0.650234123	0.52202113	0.77081418	-5.838889103
Inflammatory mediator regulation of TRP channels(hsa04750)	-0.069693811	-0.011461957	-0.843025032	0.407946852	0.690524672	-5.70053328
Human immunodeficiency virus 1 infection(hsa05170)	-0.07032367	-0.0431241	-0.746530362	0.462954332	0.733539512	-5.774024551
Riboflavin metabolism(hsa00740)	-0.07074137	-0.0323136	-0.560590412	0.580528828	0.804323766	-5.891523288
Sphingolipid signaling pathway(hsa04071)	-0.071449108	-0.043495586	-0.765533436	0.451784123	0.724147458	-5.760218562
VEGF signaling pathway(hsa04370)	-0.072296693	-0.047635515	-0.737513463	0.468311549	0.73539772	-5.780460161
Choline metabolism in cancer(hsa05231)	-0.077297954	-0.035263405	-0.790247294	0.43750281	0.71273932	-5.741772423
Glycosaminoglycan biosynthesis - chondroitin sulfate / de...(hsa00532)	-0.077960424	-0.030741173	-0.776985717	0.445131528	0.721778693	-5.75173961
Nucleotide excision repair(hsa03420)	-0.081389527	-0.055475732	-0.837835992	0.410795371	0.691970843	-5.704698749
EGFR tyrosine kinase inhibitor resistance(hsa01521)	-0.081417371	-0.042161406	-0.930494136	0.361835847	0.640851196	-5.62671821
Hippo signaling pathway - multiple species(hsa04392)	-0.086270094	-0.026298235	-0.862257482	0.397499116	0.682832641	-5.684884803
Ras signaling pathway(hsa04014)	-0.086478132	-0.027427567	-1.163126143	0.25677336	0.533535065	-5.398239427
N-Glycan biosynthesis(hsa00510)	-0.086821703	-0.038328341	-1.067172225	0.297032396	0.562361958	-5.498028554
Hepatitis B(hsa05161)	-0.087535749	-0.045206236	-1.002843102	0.326431773	0.596167502	-5.56059703
Virion - Lyssavirus(hsa03265)	-0.087552113	0.022266582	-0.440150262	0.663960892	0.850163946	-5.950275694
Adherens junction(hsa04520)	-0.087816169	-0.027810506	-0.797594056	0.433311338	0.709616179	-5.736182189
Natural killer cell mediated cytotoxicity(hsa04650)	-0.089117177	-0.033129482	-0.819356007	0.421041895	0.701540578	-5.719337454
Amphetamine addiction(hsa05031)	-0.092235038	-0.004748987	-1.136965511	0.267327798	0.542472198	-5.426202495
TGF-beta signaling pathway(hsa04350)	-0.094809767	-0.017236272	-1.154264084	0.260313663	0.536591924	-5.407775043
Longevity regulating pathway - multiple species(hsa04213)	-0.095889988	-0.01795859	-1.168447648	0.254664672	0.532341213	-5.392482563
Mitophagy - animal(hsa04137)	-0.096739763	-0.050140634	-0.998605385	0.328437089	0.596689372	-5.564594729
Non-small cell lung cancer(hsa05223)	-0.097868168	-0.035142175	-1.146980409	0.263250289	0.537340296	-5.415564055
Viral life cycle - HIV-1(hsa03250)	-0.099506341	-0.043522621	-1.170283951	0.253940012	0.532341213	-5.390490657
Th1 and Th2 cell differentiation(hsa04658)	-0.100186049	-0.056378123	-1.351768993	0.189670804	0.43586602	-5.180310507
DNA replication(hsa03030)	-0.107635909	-0.040744997	-0.726078456	0.47515783	0.739371152	-5.788514639
Growth hormone synthesis, secretion and action(hsa04935)	-0.111675563	-0.019521251	-1.412388553	0.171301933	0.412504612	-5.10439675
Renal cell carcinoma(hsa05211)	-0.112860713	-0.049226644	-1.064978107	0.298003053	0.562361958	-5.500220451
Measles(hsa05162)	-0.117829916	-0.038851829	-1.37832794	0.181440351	0.426721108	-5.147393853
Hippo signaling pathway(hsa04390)	-0.118482433	-0.012111732	-1.574934389	0.129007502	0.361449242	-4.887431904
Protein processing in endoplasmic reticulum(hsa04141)	-0.118888237	-0.04984957	-1.054243028	0.30278472	0.567135546	-5.510886077
Prostate cancer(hsa05215)	-0.119861337	-0.044043722	-1.408718181	0.172372244	0.412504612	-5.109072115
Neurotrophin signaling pathway(hsa04722)	-0.120239378	-0.047736311	-1.28480942	0.211722415	0.459172987	-5.260886142
MicroRNAs in cancer(hsa05206)	-0.123249555	-0.02893042	-1.607640117	0.121636101	0.355381608	-4.841496997
Inositol phosphate metabolism(hsa00562)	-0.124989553	-0.03709107	-1.417878558	0.169710915	0.412504612	-5.097384678
Th17 cell differentiation(hsa04659)	-0.127524095	-0.038940821	-1.656808079	0.111217901	0.355381608	-4.771053704
Long-term potentiation(hsa04720)	-0.127997464	-0.014252407	-1.175934207	0.251719856	0.532341213	-5.384344352
Mannose type O-glycan biosynthesis(hsa00515)	-0.128366796	-0.038273761	-1.346764592	0.191254015	0.436612783	-5.186452469
Lysine degradation(hsa00310)	-0.128434225	-0.021492252	-1.35825862	0.187633083	0.434849461	-5.172317117
Primary immunodeficiency(hsa05340)	-0.130493215	-0.006500691	-1.064538742	0.298197695	0.562361958	-5.500658883
Lipoic acid metabolism(hsa00785)	-0.130805331	-0.018823571	-1.452080249	0.160063774	0.412504612	-5.053195153
Fatty acid biosynthesis(hsa00061)	-0.131009954	-0.025284012	-1.422561155	0.168363241	0.412504612	-5.091386051
Thyroid hormone signaling pathway(hsa04919)	-0.132600439	-0.023395642	-1.620115758	0.11891834	0.355381608	-4.823779757
FoxO signaling pathway(hsa04068)	-0.13401162	-0.032582342	-1.684746071	0.105639944	0.355381608	-4.730296462
Wnt signaling pathway(hsa04310)	-0.134947177	-0.013406288	-2.01611311	0.055684666	0.245180349	-4.209048491
Terpenoid backbone biosynthesis(hsa00900)	-0.137031934	-0.063785876	-1.312933307	0.202230274	0.452734871	-5.227467538
Chronic myeloid leukemia(hsa05220)	-0.138090667	-0.037307576	-1.504784997	0.146068466	0.395982483	-4.98341385
Dopaminergic synapse(hsa04728)	-0.138926101	-0.015008219	-1.597322532	0.123922693	0.355381608	-4.856068262
Glioma(hsa05214)	-0.144752009	-0.043985361	-1.792414012	0.086309131	0.325535526	-4.568415235
Spliceosome(hsa03040)	-0.147129499	-0.037217009	-1.30580744	0.204603503	0.455111638	-5.235993387
Prolactin signaling pathway(hsa04917)	-0.149564576	-0.036421218	-1.745556165	0.094313512	0.337389575	-4.639792729
Oocyte meiosis(hsa04114)	-0.158329261	-0.032380169	-1.670202453	0.108513421	0.355381608	-4.751578781
Autophagy - other(hsa04136)	-0.159872164	-0.055971517	-1.613220452	0.120414112	0.355381608	-4.83358536
Fanconi anemia pathway(hsa03460)	-0.162089295	-0.012286078	-1.33143775	0.196167421	0.444902582	-5.205143435
Pancreatic cancer(hsa05212)	-0.169589485	-0.05356991	-1.643035478	0.114057682	0.355381608	-4.790952113
Progesterone-mediated oocyte maturation(hsa04914)	-0.176275821	-0.026287359	-2.236123095	0.035396633	0.201354618	-3.828110791
Cellular senescence(hsa04218)	-0.181440894	-0.046573843	-2.052841076	0.051703328	0.245180349	-4.147259435
Mismatch repair(hsa03430)	-0.182285465	-0.035022405	-1.290449619	0.209791719	0.459172987	-5.254233713
Hedgehog signaling pathway(hsa04340)	-0.182354312	-0.020823334	-2.31107475	0.03019595	0.184107017	-3.692710025
PD-L1 expression and PD-1 checkpoint pathway in cancer(hsa05235)	-0.185580011	-0.048590013	-2.320005421	0.029625281	0.184107017	-3.676397933
Colorectal cancer(hsa05210)	-0.187116609	-0.047507833	-2.019744181	0.055279261	0.245180349	-4.202973353
Phosphatidylinositol signaling system(hsa04070)	-0.188225136	-0.035427747	-2.021396152	0.05509569	0.245180349	-4.20020699
Homologous recombination(hsa03440)	-0.199959614	-0.038748557	-1.643844087	0.113889288	0.355381608	-4.789787406
Ribosome biogenesis in eukaryotes(hsa03008)	-0.205979982	-0.034983268	-1.991914411	0.058454479	0.250416103	-4.249345001
ATP-dependent chromatin remodeling(hsa03082)	-0.212416652	-0.02921368	-2.541917094	0.01826904	0.13741525	-3.259648418
Cell cycle(hsa04110)	-0.218111919	-0.041754486	-1.888496097	0.07171122	0.279593182	-4.417740257
Circadian rhythm(hsa04710)	-0.226556615	-0.005757703	-1.985543242	0.059203737	0.250532888	-4.25989911
ErbB signaling pathway(hsa04012)	-0.236386769	-0.010742029	-2.851797558	0.009057695	0.104767336	-2.645384946
mRNA surveillance pathway(hsa03015)	-0.240735405	-0.029624982	-2.560839322	0.017517531	0.13741525	-3.223153896
Aminoacyl-tRNA biosynthesis(hsa00970)	-0.241246901	-0.036269188	-2.398784326	0.025003769	0.166852077	-3.530915295
Steroid biosynthesis(hsa00100)	-0.242454727	-0.047905987	-2.514242663	0.019422464	0.13741525	-3.312764225
Ubiquitin mediated proteolysis(hsa04120)	-0.243696905	-0.037603458	-2.932032926	0.007520551	0.104073421	-2.481121675
RNA degradation(hsa03018)	-0.246466259	-0.03438341	-2.740026388	0.011703456	0.119198145	-2.870833251
Basal transcription factors(hsa03022)	-0.254552997	-0.040795255	-2.728194549	0.012022868	0.119198145	-2.894454777
Non-homologous end-joining(hsa03450)	-0.285046835	-0.04795052	-2.302201109	0.030772931	0.184107017	-3.708880789
T cell receptor signaling pathway(hsa04660)	-0.305003343	-0.034842058	-3.65338087	0.001334211	0.045508007	-0.935971341
Herpes simplex virus 1 infection(hsa05168)	-0.312240021	-0.021767449	-3.147294079	0.004532683	0.082781109	-2.031573814
Protein export(hsa03060)	-0.312967349	-0.041151386	-2.454353381	0.022154366	0.150736569	-3.426630373
Polycomb repressive complex(hsa03083)	-0.329382714	-0.009709022	-3.270144857	0.003380865	0.070196344	-1.769978609
Nucleocytoplasmic transport(hsa03013)	-0.359239949	-0.014526132	-3.76227684	0.00102114	0.041242309	-0.695229774
Selenocompound metabolism(hsa00450)	-0.375162218	-0.039506808	-4.434889099	0.000192693	0.029336427	0.809389073
Caffeine metabolism(hsa00232)	-0.390638942	0.088324637	-2.92784074	0.007594283	0.104073421	-2.48975164
Biotin metabolism(hsa00780)	-0.520281176	0.016027076	-2.7046926	0.0126819	0.121614699	-2.941230712
