# Supplementary material for: IL-27 as a novel biomarker for pruritus in nodular prurigo and bullous pemphigoid
Source: Front Immunol. 2024 Dec 13;15:1499868. doi: 10.3389/fimmu.2024.1499868 (PMC11681427; doi:10.3389/fimmu.2024.1499868)
Supplement: Supplementary file 3 [file DataSheet1.zip › data/BP_HC_UP10_DOWN10_FPKM.xls]

id	HC1	HC2	HC3	HC4	HC5	HC6	HC7	HC8	BP1	BP2	BP3	BP4	BP5	BP6
ADAMTS2	0.004083487	0.007980116	0.019796993	0.004207071	0	0.12744216	0	0	4.505699981	0.008073024	0.013094061	0.019365759	3.771093338	0.683101611
CCL3L3	7.84224269	5.691313792	2.768422565	14.51187334	8.192438706	13.9231119	3.342666561	11.18600921	0.480976805	5.343631673	1074.885112	2.27481961	12.73494075	15.69612001
DAAM2	0	0.011368834	0.002256295	0.002397434	0.00722264	0	0	0.015954264	1.692956352	0.002300239	0.007461757	0.002207147	0.038283636	0.038927099
DUSP13	0.007724173	0.02264234	0	0	0.007991509	0.007533278	0	0.015130834	1.171073959	0	0.016512162	0	0.008471807	0.083608401
IL1A	0	0.013867491	0	0.029243446	0	0.083048747	0	0.027801018	0	0.028057887	3.534497693	0.148073005	0	0
LIN28A	0	0.312412391	0	0	0	0	0	0	0	0	0	0	0.481158094	0.007316729
PCSK9	0	0.008018513	0	0	0	0	0	0	0.233281024	0	0	0	0.036002266	0.008075158
PHYHIP	0	0	0	0	0.007223203	0	0	0	0	0	0	0	0.73510312	0
SLC51A	0.062614416	0	0	0	0.021593841	0.061066964	0.020825259	0.061327491	4.482838358	0	0.022308739	0.01979641	0.045783302	0.082152031
WFDC1	0.013359984	0	0	0	0.013822378	0	0	0	1.06902872	0	0	0.012671829	0.234449854	0.065732657
AFAP1L1	0.00926182	0.11312387	0.01796074	0.00477106	0	0	0.00924131	0.00453573	0	0	0	0	0	0
GGT5	0.23756024	0.48535215	0.01047006	0.01112499	0.02234384	0.54762897	0.05387142	0.04230502	0	0.02134795	0.01154179	0	0	0.01062567
GSTA1	0.01465924	0	0.02842755	0.06041156	0.31849854	0	0.04388033	0	0	0	0	0	0	0
IL26	0.41997474	0.10943089	0.13573754	0	0.20277143	0.60074005	0.11174529	0	0	0	0.02992636	0	0	0
LINC01976	0	1.02802103	0.05369062	0.28524567	0	0	0.11050137	0.54235196	0	0	0	0	0.06073295	0
LINC02042	0.19207954	0	0	0.01522252	0.07643364	0.01441019	0.0884558	0.07235834	0	0	0	0	0	0
LOC102723985	0.03626513	0.01063062	0.08087517	0	0.01500811	0	0	0	0.0038182	0	0	0	0	0
LOC105375161	0	0.02379224	0	0.14424599	0	0	0.01214771	0.01192444	0	0	0	0	0	0
MIR99AHG	0.003988	0.00389676	0.11213764	0.00821739	0	0	0.01591669	0.01171811	0	0	0	0	0	0
SLC28A2-AS1	0.88827992	0.04339782	0.25838611	0	0	0.43316348	0.13294697	0	0.04676163	0	0	0	0	0
