# Supplementary material for: IL-27 as a novel biomarker for pruritus in nodular prurigo and bullous pemphigoid
Source: Front Immunol. 2024 Dec 13;15:1499868. doi: 10.3389/fimmu.2024.1499868 (PMC11681427; doi:10.3389/fimmu.2024.1499868)
Supplement: Supplementary file 3 [file DataSheet1.zip › data/GO_VENN.xlsx]

## Sheet: Sheet1
id	Term_description	ListHits	p-value	FoldEnrichment	q-value	Enrichment_score	geneID
GO:0006955	immune response	13	6.51e-08	7.18642	3.61e-05	6.77872	MS4A2;CLEC4G;HLA-DQB1;CD1A;TNFSF13;IL1RN;CD209;HLA-DRB1;CCR1;ENDOU;CCR2;PTAFR;CTSL
GO:1900426	positive regulation of defense response to bacterium	3	1.44e-05	4.84164	0.00229092	58.0754	GRN;SIGLEC16;EMILIN2
GO:0050870	positive regulation of T cell activation	4	4.55e-05	4.34199	0.00503866	19.9829	HLA-DQB1;HLA-DRB1;CCR2;HLA-DRB5
GO:0043025	neuronal cell body	7	0.00733915	2.13435	0.104254	3.12413	AKAP12;KCNIP4;CYGB;CCR2;ANG;ACVRL1;EPHB2
GO:0048168	regulation of neuronal synaptic plasticity	2	0.00957441	2.01889	0.119196	13.4668	NOG;EPHB2
GO:0050769	positive regulation of neurogenesis	2	0.0180757	1.7429	0.180623	9.67924	GPER1;TGM2
GO:0098962	regulation of postsynaptic neurotransmitter receptor activity	1	0.0318747	1.49655	0.180623	30.9736	BEGAIN
GO:0048170	positive regulation of long-term neuronal synaptic plasticity	1	0.0381277	1.41876	0.180623	25.8113	EPHB2
GO:1901166	neural crest cell migration involved in autonomic nervous system development	1	0.0381277	1.41876	0.180623	25.8113	FN1
