# Supplementary material for: IL-27 as a novel biomarker for pruritus in nodular prurigo and bullous pemphigoid
Source: Front Immunol. 2024 Dec 13;15:1499868. doi: 10.3389/fimmu.2024.1499868 (PMC11681427; doi:10.3389/fimmu.2024.1499868)
Supplement: Supplementary file 3 [file DataSheet1.zip › data/IL27_NRS.csv]

id	BP1	BP2	BP3	BP4	BP5	BP6	HC1	HC2	HC3	HC4	HC5	HC6	HC7	HC8	PN1	PN2	PN3	PN4	PN5	PN6	PN7	PN8	PN9
IL27	0.108208739	0.142231456	0.747004735	0.62388686	0.315627308	0.687712077	0.18499714	0.02008494	0.019930609	0.06353199	0.17013329	0.200472355	0.164077798	0.140929335	0.307586752	0.691048233	0.570401064	0.209362966	0.251032514	0.343323028	0.745795939	0.294722407	2.039598056
P-NRS	4	5	6	9	3	7	0	0	0	0	0	0	0	0	5	7	4	3	2	4	7	2	8
