# Supplementary material for: IL-27 as a novel biomarker for pruritus in nodular prurigo and bullous pemphigoid
Source: Front Immunol. 2024 Dec 13;15:1499868. doi: 10.3389/fimmu.2024.1499868 (PMC11681427; doi:10.3389/fimmu.2024.1499868)
Supplement: Supplementary file 3 [file DataSheet1.zip › data/svm.R]

knitr::opts_chunk$set(message = FALSE, warning = FALSE)
library(dplyr)
library(tibble)
library(randomForest)
library(ggplot2)
library(data.table)
library(caret)
library(pROC)
options(stringsAsFactors = F)
options(future.globals.maxSize = 1000 * 1024^2)

group_names <- c("M", "B")
datset <- data.table::fread("BreastCancer_clean.csv")
head(datset)

mdat <- datset %>%
  dplyr::select(-V1) %>% #表头第一列的列名
  dplyr::rename(Group = diagnosis) %>% #分组的组名
  dplyr::mutate(Group = factor(Group, levels = group_names)) %>%
  data.frame()
colnames(mdat) <- make.names(colnames(mdat))


set.seed(123)
trainIndex <- caret::createDataPartition(
  mdat$Group, 
  p = 0.7, 
  list = FALSE, 
  times = 1)

trainData <- mdat[trainIndex, ]
X_train <- trainData[, -1]
y_train <- trainData[, 1]

testData <- mdat[-trainIndex, ]
X_test <- testData[, -1]
y_test <- testData[, 1]

myControl <- trainControl(
  method = "repeatedcv",
  number = 10,
  repeats = 3,
  search = "random",
  classProbs = TRUE,
  verboseIter = TRUE,
  allowParallel = TRUE)

customRF <- list(type = "Classification",
                 library = "randomForest",
                 loop = NULL)

customRF$parameters <- data.frame(
  parameter = c("mtry", "ntree"),
  class = rep("numeric", 2),
  label = c("mtry", "ntree"))

customRF$grid <- function(x, y, len = NULL, search = "grid") {}
customRF$fit <- function(x, y, wts, param, lev, last, weights, classProbs, ...) {
  randomForest(x, y, mtry = param$mtry, ntree=param$ntree, ...)
}

customRF$predict <- function(modelFit, newdata, preProc = NULL, submodels = NULL) {
  predict(modelFit, newdata)
}

customRF$prob <- function(modelFit, newdata, preProc = NULL, submodels = NULL) {
  predict(modelFit, newdata, type = "prob")
}

customRF$sort <- function(x) {x[order(x[, 1]), ]}
customRF$levels <- function(x) {x$classes}

# tuning parameters
tuneGrid <- expand.grid(
  .mtry = c(2:15), # sqrt(ncol(X_train))
  .ntree = seq(500, 2000, 500))

# Register parallel cores
doParallel::registerDoParallel(4)


# train model
set.seed(123)
tune_fit <- train(
  Group ~.,
  data = trainData,
  method = customRF, #"rf",
  trControl = myControl,
  tuneGrid = tuneGrid,
  metric = "Accuracy",
  verbose = FALSE)


## Plot model accuracy vs different values of Cost
print(plot(tune_fit))

## Print the best tuning parameter that maximizes model accuracy
optimalVar <- data.frame(tune_fit$results[which.max(tune_fit$results[, 3]), ])
print(optimalVar)

set.seed(123)
rf_fit <- randomForest(
  Group ~ .,
  data = trainData,
  importance = TRUE,
  proximity = TRUE,
  mtry = optimalVar$mtry,
  ntree = optimalVar$ntree)

rf_fit

imp_biomarker <- tibble::as_tibble(round(importance(rf_fit), 2), rownames = "Features") %>% 
  dplyr::arrange(desc(MeanDecreaseAccuracy))

error.cv <- c()
for (i in 1:5){
  print(i)
  set.seed(i)
  fit <- rfcv(trainx = X_train, 
              trainy = y_train, 
              cv.fold = 5, 
              scale = "log", 
              step = 0.9,
              ntree = optimalVar$ntree)
  error.cv <- cbind(error.cv, fit$error.cv)
}

n.var <- as.numeric(rownames(error.cv))
colnames(error.cv) <- paste('error', 1:5, sep = '.')
err.mean <- apply(error.cv, 1, mean)
err.df <- data.frame(num = n.var, 
                     err.mean = err.mean,
                     error.cv) 
head(err.df[, 1:6])

optimal <- err.df$num[which(err.df$err.mean == min(err.df$err.mean))]
main_theme <- 
  theme(
    panel.background = element_blank(),
    panel.grid = element_blank(),
    axis.line.x = element_line(linewidth = 0.5, color = "black"),
    axis.line.y = element_line(linewidth = 0.5, color = "black"),
    axis.ticks = element_line(color = "black"),
    axis.text = element_text(color = "black", size = 12),
    legend.position = "right",
    legend.background = element_blank(),
    legend.key = element_blank(),
    legend.text = element_text(size = 12),
    text = element_text(family = "sans", size = 12))

pl <- 
  ggplot(data = err.df, aes(x = err.df$num)) + 
  geom_line(aes(y = err.df$error.1), color = 'grey', linewidth = 0.5) + 
  geom_line(aes(y = err.df$error.2), color = 'grey', linewidth = 0.5) +
  geom_line(aes(y = err.df$error.3), color = 'grey', linewidth = 0.5) +
  geom_line(aes(y = err.df$error.4), color = 'grey', linewidth = 0.5) +
  geom_line(aes(y = err.df$error.5), color = 'grey', linewidth = 0.5) +
  geom_line(aes(y = err.df$err.mean), color = 'black', linewidth = 0.5) + 
  geom_vline(xintercept = optimal, color = 'red', lwd = 0.36, linetype = 2) + 
  coord_trans(x = "log2") +
  scale_x_continuous(breaks = c(1, 5, 10, 20, 30)) +
  labs(x = 'Number of Features ', y = 'Cross-validation error rate') + 
  annotate("text", 
           x = optimal, 
           y = max(err.df$err.mean), 
           label = paste("Optimal = ", optimal, sep = ""),
           color = "red") +
  main_theme
pl

imp_biomarker[1:optimal, ] %>%
  dplyr::select(Features, MeanDecreaseAccuracy) %>%
  dplyr::arrange(MeanDecreaseAccuracy) %>%
  dplyr::mutate(Features = forcats::fct_inorder(Features)) %>%
  ggplot(aes(x = Features, y = MeanDecreaseAccuracy))+
  geom_bar(stat = "identity", fill = "white", color = "blue") +
  labs(x = "", y = "Mean decrease accuracy") +
  coord_flip() +
  main_theme
