# Supplementary material for: IL-27 as a novel biomarker for pruritus in nodular prurigo and bullous pemphigoid
Source: Front Immunol. 2024 Dec 13;15:1499868. doi: 10.3389/fimmu.2024.1499868 (PMC11681427; doi:10.3389/fimmu.2024.1499868)
Supplement: Supplementary file 3 [file DataSheet1.zip › data/BR010990-IL27qpcr.xls]

## Sheet: admin_2024-09-09 10-30-56_BR010
File Name	admin_2024-09-09 10-30-56_BR010990.pcrd
Created By User	admin
Notes
ID
Run Started	09/09/2024 02:31:12 UTC
Run Ended	09/09/2024 03:48:17 UTC
Sample Vol	10
Lid Temp	105
Protocol File Name	pcr-zl.prcl
Plate Setup File Name	Default_PrimePCR_96_runfile.pltd
Base Serial Number	BR010990
Optical Head Serial Number	788BR10863
CFX Maestro Version	5.3.022.1030.
Well group	All Wells
Amplification step	3
Melt step	5
Well	Fluor	Target	Content	Sample	Cq	Starting Quantity (SQ)
A01	SYBR		Unkn		18.13
A02	SYBR		Unkn		20.25
A03	SYBR		Unkn		18.08
A04	SYBR		Unkn		19.38
A05	SYBR		Unkn		18.27
A06	SYBR		Unkn		20.41
A07	SYBR		Unkn		19.89
A08	SYBR		Unkn		19.66
A09	SYBR		Unkn		19.86
A10	SYBR		Unkn		19.64
A11	SYBR		Unkn		18.19
A12	SYBR		Unkn		19.01
B01	SYBR		Unkn		19.57
B02	SYBR		Unkn		18.58
B03	SYBR		Unkn		19.46
B04	SYBR		Unkn		18.93
B05	SYBR		Unkn		18.53
B06	SYBR		Unkn		19.37
B07	SYBR		Unkn		19.34
B08	SYBR		Unkn		19.82
B09	SYBR		Unkn		20.01
B10	SYBR		Unkn		18.58
B11	SYBR		Unkn
B12	SYBR		Unkn
C01	SYBR		Unkn		31.186
C02	SYBR		Unkn		34.297
C03	SYBR		Unkn		30.897
C04	SYBR		Unkn		32.1932
C05	SYBR		Unkn		31.0676
C06	SYBR		Unkn		31.6854
C07	SYBR		Unkn		32.0942
C08	SYBR		Unkn		30.3175
C09	SYBR		Unkn		31.7258
C10	SYBR		Unkn		31.5732
C11	SYBR		Unkn		30.4384
C12	SYBR		Unkn		31.2143
D01	SYBR		Unkn		32.0189
D02	SYBR		Unkn		30.7803
D03	SYBR		Unkn		30.5013
D04	SYBR		Unkn		31.0458
D05	SYBR		Unkn		30.6628
D06	SYBR		Unkn		29.9607
D07	SYBR		Unkn		31.4152
D08	SYBR		Unkn		31.6386
D09	SYBR		Unkn		32.1875
D10	SYBR		Unkn		30.4433
D11	SYBR		Unkn
D12	SYBR		Unkn
E01	SYBR		Unkn
E02	SYBR		Unkn
E03	SYBR		Unkn
E04	SYBR		Unkn
E05	SYBR		Unkn
E06	SYBR		Unkn
E07	SYBR		Unkn
E08	SYBR		Unkn
E09	SYBR		Unkn
E10	SYBR		Unkn
E11	SYBR		Unkn
E12	SYBR		Unkn
F01	SYBR		Unkn
F02	SYBR		Unkn
F03	SYBR		Unkn
F04	SYBR		Unkn
F05	SYBR		Unkn
F06	SYBR		Unkn
F07	SYBR		Unkn
F08	SYBR		Unkn
F09	SYBR		Unkn
F10	SYBR		Unkn
F11	SYBR		Unkn
F12	SYBR		Unkn
G01	SYBR		Unkn
G02	SYBR		Unkn
G03	SYBR		Unkn
G04	SYBR		Unkn
G05	SYBR		Unkn
G06	SYBR		Unkn
G07	SYBR		Unkn
G08	SYBR		Unkn
G09	SYBR		Unkn
G10	SYBR		Unkn
G11	SYBR		Unkn
G12	SYBR		Unkn
H01	SYBR		Unkn
H02	SYBR		Unkn
H03	SYBR		Unkn
H04	SYBR		Unkn
H05	SYBR		Unkn
H06	SYBR		Unkn
H07	SYBR		Unkn
H08	SYBR		Unkn
H09	SYBR		Unkn
H10	SYBR		Unkn
H11	SYBR		Unkn
H12	SYBR		Unkn

## Sheet: Sheet1
actb	il27
18.13	31.186	-13.056	0.000117425	0.000118896	0.98763
20.25	34.297	-14.047	5.90778e-05	0.000118896	0.496886
18.08	30.897	-12.817	0.000138576	0.000118896	1.16552
19.38	32.1932	-12.8132	0.000138942	0.000118896	1.1686
18.27	31.0676	-12.7976	0.00014046	0.000118896	1.18137
20.41	31.6854	-11.2754	0.000403418	0.000118896	3.39303
19.89	32.0942	-12.2042	0.000211925	0.000118896	1.78243
19.66	30.3175	-10.6575	0.000619105	0.000118896	5.2071
19.86	31.7258	-11.8658	0.000267933	0.000118896	2.2535
19.64	31.5732	-11.9332	0.000255708	0.000118896	2.15068
18.19	30.4384	-12.2484	0.000205523	0.000118896	1.72859
19.01	31.2143	-12.2043	0.000211905	0.000118896	1.78227
19.57	32.0189	-12.4489	0.000178858	0.000118896	1.50432
18.58	30.7803	-12.2003	0.0002125	0.000118896	1.78727
19.46	30.5013	-11.0413	0.000474511	0.000118896	3.99097
18.93	31.0458	-12.1158	0.000225311	0.000118896	1.89503
18.53	30.6628	-12.1328	0.000222675	0.000118896	1.87285
19.37	29.9607	-10.5907	0.000648437	0.000118896	5.45381
19.34	31.4152	-12.0752	0.000231748	0.000118896	1.94916
19.82	31.6386	-11.8186	0.00027686	0.000118896	2.32859
20.01	32.1875	-12.1775	0.000215877	0.000118896	1.81567
18.58	30.4433	-11.8633	0.000268401	0.000118896	2.25744
