# Supplementary material for: IL-27 as a novel biomarker for pruritus in nodular prurigo and bullous pemphigoid
Source: Front Immunol. 2024 Dec 13;15:1499868. doi: 10.3389/fimmu.2024.1499868 (PMC11681427; doi:10.3389/fimmu.2024.1499868)
Supplement: Supplementary file 3 [file DataSheet1.zip › data/PN_VS_HC_DEG_group.xlsx]

## Sheet: Sheet1
case	case_name	control	control_name
PN1,PN2,PN3,PN4,PN5,PN6,PN7,PN8,PN9	PN	HC1,HC2,HC3,HC4,HC5,HC6,HC7,HC8	HC
