# Supplementary material for: IL-27 as a novel biomarker for pruritus in nodular prurigo and bullous pemphigoid
Source: Front Immunol. 2024 Dec 13;15:1499868. doi: 10.3389/fimmu.2024.1499868 (PMC11681427; doi:10.3389/fimmu.2024.1499868)
Supplement: Supplementary file 3 [file DataSheet1.zip › data/BP_PN_HC_clinical information.xlsx]

## Sheet: cohort
编码	性别（男0/女1）	年龄	BMI	病程（年）	P-NRS	IgE（IU/ml）	EOS（G/L）	LDH（U/L）
BP2	0	66	—	—	5	71.62	0.01	—
BP4	1	70	—	0.5	9	351.36	0.29	253
BP3	1	67	19.9792	2	6	67.8	0.35	144
BP5	1	66	25.7117	1	3	0	0.1	—
BP6	0	71	19.4932	0.6	7	97.15	0.59	182
BP1	0	48	28.3447	—	4	125.42	0.1	—
					5.66667	118.892	0.24	—
		68	23.3822	1.025	2.16025	121.274	0.195448
		2.34521	4.34962	0.684957
PN1	1	55	23.2434	4	5	33.7	0.1	0
PN2	0	57	25.9516	2	7	70.85	0.24	182
PN3	1	59	23.634	1.5	4	78.37	0.1	290
PN4	1	63	21.3593	1	3	0	0.4	190
PN5	1	60	18.75	5	2	44.35	0.2	261
PN6	1	45	23.3355	0.5	4	59.93	0.47	/
PN7	1	57	26.1593	8.3	7	149.89	0.12	——
PN8	0	71	22.7583	8	2	8	0.29	——
PN9	0	69	22.03	4	8	2353.49	0.6	272
		59.5556	23.0246	3.81111	4.66667	310.953	0.28
		7.73161	2.26426	2.8868	2.23607	767.225	0.177271
HC1	1	36	23.4897	—	0	156.46	0.5
HC2	0	69	21.9568	—	0	21.34	0.01
HC3	1	88	22.35	—	0	114.67	0.1
HC4	0	32	23.1298	—	0	78.93	0.03
HC5	1	49	20.3499	—	0	33.1	0.24
HC6	0	29	22.4399	—	0	3.45	0.45
HC7	0	56	24.5383	—	0	46.56	0.02
HC8	1	57	21.7947	—	0	0	0.01
		52	22.5061			56.8138	0.17
		20.0713	1.25197			55.7638	0.20368

## Sheet: set
编码	性别（男0/女1）	年龄	BMI	病程（年）	P-NRS	IgE（IU/ml）	EOS（G/L）	LDH（U/L）
BP1	1	51	24.9795	1	7	0	0.1	52
BP2	0	39	25.089	0.8	6	112.6	0.21	349
BP4	0	63	22.431	1.2	9	351	0.59	—
BP3	1	45	19.9792	2	6	245.1	0.35	136
BP5	1	60	25.7117	1.5	7	8	0.42	—
BP6	0	55	19.4932	0.6	8	197.2	0.39	—
BP7	0	71	28.3447	2	5	325.5	0.12	132
					6.85714	177.057	0.311429
		54.8571	23.7183	1.3	1.34519	142.251	0.16418
		10.9305	3.22325	0.556776
PN1	1	63	25.2389	8	6	158.7	0.1	—
PN2	0	62	26.0934	3	9	245.09	0.25	—
PN3	0	56	24.0075	2.5	7	380.37	0.4	291
PN4	0	60	23.625	0.8	5	59.5	0.3	113
PN5	0	76	25.6103	4	8	244.35	0.49	498
PN6	0	59	26.7552	1	7	359.93	0.45	—
PN7	1	14	20.3126	7	3	232.01	0.12	78
PN8	0	66	23.0678	9	7	590.52	0.8	—
PN9	0	32	24.03	2	4	148.98	0.32	163
PN10	1	41	22.4987	3.5	5	0	—	—
		52.9	24.1239	4.08	6.1	241.945	0.358889
		18.4959	1.90931	2.91883	1.85293	170.651	0.212923
HC1	1	56	22.4947	—	0	126.46	0.25
HC2	0	47	20.9698	—	0	110.34	0.3
HC3	1	71	24.4397	—	0	14.71	0.2
HC4	0	63	23.2718	—	0	82.32	0.12
HC5	0	34	21.9287	—	0	6	0.1
		54.2	22.6209			67.966	0.194
		14.3422	1.31842			54.998	0.0847349
