# Supplementary material for: IL-27 as a novel biomarker for pruritus in nodular prurigo and bullous pemphigoid
Source: Front Immunol. 2024 Dec 13;15:1499868. doi: 10.3389/fimmu.2024.1499868 (PMC11681427; doi:10.3389/fimmu.2024.1499868)
Supplement: Supplementary file 3 [file DataSheet1.zip › data/BP-vs-HC-diff-p-val-0.05-FC-2.gene.xls]

gene_id	BaseMean_DESeq2	BaseMean_control_HC	BaseMean_case_BP	FoldChange	log2FoldChange	p-value	q-value	Regulation
ABTB2	37.7362291525547	26.3727454905313	52.8875407019193	2.00326434993498	1.00235281115362	0.0234503462834682	0.390489364606463	Up
ACE	184.594033934139	235.390161099497	116.865864380328	0.49673165251528	-1.009461414406	0.0387574974780662	0.460483609485192	Down
ACOD1	3.94639646063466	0.955214122883787	7.93463957763582	8.25498829917524	3.04526617022832	0.0228497411421726	0.385637838220383	Up
ACOT12	2.51586519788236	4.01808105485313	0.512910721921348	0.1309973930215	-2.93238999390614	0.0421814218027475	0.470261448178819	Down
ACP7	1.6226952066895	2.83971661170663	0	0.0673025311961684	-3.89319542527362	0.013770962036481	0.320147547703632	Down
ACVRL1	26.6610284753698	15.5356906456684	41.494812248305	2.67067020710425	1.41720183297378	0.0123252560569354	0.310776975993036	Up
ADAM12	78.0095318489234	102.306504372792	45.6135684837647	0.446211910338129	-1.16419907221426	0.00710181456629532	0.248603258782461	Down
ADAMTS2	161.176221569363	4.81100389342863	369.663178470609	76.7426983313263	6.26195758696886	4.07536343616793e-05	0.024666465855748	Up
ADAMTS5	22.7830840296469	15.8728102462945	31.9967824074501	2.02384730419294	1.01710044527245	0.0123396496890056	0.310776975993036	Up
ADGRA3	54.526976434343	73.8120212547798	28.8135833404272	0.391640455682583	-1.35239829471075	9.88485190788816e-05	0.0363665639897462	Down
AFAP1L1	2.29972722817126	4.0245226492997	0	0.047421188240483	-4.39832437665589	0.00717846829993537	0.248608553336937	Down
AIRE	5.16545935861589	7.75355684222753	1.71466271380038	0.22234918816035	-2.16910095774539	0.0316836799498347	0.43172177697803	Down
AKAP12	19.9286026611684	28.8276474107067	8.06320966178402	0.281354404828079	-1.82953954477115	0.00166718393160849	0.137130894110779	Down
ALAS2	721.163766963468	217.254104194766	1518.11002080527	12.2970706366291	3.62024277782256	0.0171872819707718	0.34763196472708	Up
ALDH1A1	1023.81887339206	711.811095005517	1439.82924457411	2.0228885030931	1.01641680409413	0.0132578177350099	0.31523637648521	Up
ALOX15B	31.8402510091275	13.954024706978	55.6885527453269	3.98908699508226	1.99605858644969	0.000106149774821443	0.0371579820619144	Up
AMPH	9.48400813027655	2.3915147545991	18.9406659645132	7.91404298887271	2.9844149020133	0.0176357807165427	0.352023100359444	Up
ANG	38.1829748988921	25.3925027569603	55.2369377548011	2.17595061028871	1.12164581067823	0.00699498549260624	0.24578073557635	Up
ANKRD29	9.16690017779015	12.454472795932	4.78347002026773	0.385966947576704	-1.37345078783148	0.00648474343952106	0.239285476988979	Down
ANKRD44-AS1	56.9180264385983	77.2081062419995	29.8645867007301	0.386899586766798	-1.36996890699486	0.00969460143438443	0.278134261029595	Down
ANP32A-IT1	37.9504475425918	20.4816123649926	61.2422277793909	2.98367230440475	1.57708909364576	0.00270225258760015	0.168446396349308	Up
ANXA3	291.289370333531	139.058934214029	494.263285159534	3.55436760525681	1.82959289770174	0.0453264645606545	0.482667681357299	Up
APOBEC3A	2345.57753187254	1337.58731557881	3689.56448693084	2.75835709459487	1.46380923903189	7.84977057019671e-05	0.0300582133078777	Up
APOL4	20.8084609460573	11.562168815824	33.1368504530351	2.86821787091146	1.52015461586173	0.0139637359674645	0.321080365144041	Up
AR	10.1076373817348	13.6597662374027	5.37146557417756	0.389803662485141	-1.35918044907266	0.0495269061055595	0.493058679143302	Down
AREG	383.45751576459	202.498282326218	624.73649368242	3.0856521652758	1.62557544113264	0.00931772763128082	0.274025898974486	Up
ARG1	285.033964713041	70.1242865992848	571.580202198048	8.15269411780213	3.027276887333	0.0184240709025523	0.357613993362689	Up
ARHGAP42	54.3178568907773	69.2107902291908	34.4606124395594	0.498428526372128	-1.00454145494061	0.00210740446704543	0.153070742772194	Down
ARHGEF10	172.958995250079	116.109921918875	248.757759691685	2.14147466374887	1.09860460849204	0.0337664208390316	0.442414186291165	Up
ASAP1-IT2	12.5553209696319	4.02423397128898	23.9301036340892	5.9059921820652	2.56217944673546	0.0208985702043951	0.374657680276459	Up
ASCL5	1.53102173258891	2.43473576931211	0.326069683624647	0.153572240950404	-2.70301063053669	0.0455933998978594	0.483589012031394	Down
ASIC1	28.1150742900391	42.7560164437092	8.59381808514564	0.20180635212383	-2.30895650897966	0.00122743370204482	0.119682903369814	Down
ATOH8	27.0746812478249	15.1505854893714	42.9734755924295	2.84127020073214	1.50653603628641	0.0227474805464606	0.384861115864059	Up
ATP2C2	20.0943634666161	2.39793116907731	43.6896065300011	18.2219652909999	4.18760666119942	0.00630290997615501	0.239285476988979	Up
AUNIP	16.5059185128934	9.12735917082538	26.3439976356508	2.8896047858299	1.53087218735809	0.0389522173839541	0.46111069701901	Up
B3GALT2	11.4712330878465	16.5790547171197	4.66080424881555	0.284994456865476	-1.81099423571686	0.00415326449796356	0.20077581783278	Down
BATF2	34.6000063285576	22.146379646351	51.204841904833	2.30838807459276	1.20688578300692	0.0232824195743301	0.389000924731216	Up
BCAM	1.72589193975828	0.469119927717403	3.40158795581279	7.03622841434363	2.8148023172175	0.0435591123958444	0.476559548619958	Up
BEGAIN	27.597963313519	13.3628299039935	46.5781411928863	3.48343792217658	1.80051185346957	0.0287010987342901	0.419733994973878	Up
BSG-AS1	19.9504324674303	13.093510028381	29.092995719496	2.21909052026488	1.14996851858209	0.0207331071404704	0.373937060254851	Up
BSND	1.81940376121794	2.94261499053397	0.321788788796551	0.127049365299013	-2.97653892675508	0.0394862275652849	0.464013046637284	Down
BTNL9	77.6489448698972	36.0366854395514	133.131957443692	3.69052904830518	1.88382764573179	0.000697667821475218	0.0913344084222279	Up
C10orf95	9.04943695783665	6.13073828172174	12.9410351926565	2.10639086789717	1.07477317181183	0.0353168591461862	0.44794182730687	Up
C15orf48	29.6727627277391	18.594658656017	44.443568156702	2.38138311191954	1.25179973703174	0.0446708541311563	0.478948134893077	Up
C16orf95-DT	7.51487011407793	3.52298099345056	12.8373889415811	3.60468643676167	1.84987376825835	0.0166670596532319	0.343275565613161	Up
C1QC	32.4253587521617	18.983653882119	50.3476319122187	2.64776941447975	1.4047774880547	0.013673588861666	0.318832252670974	Up
C2	163.008143132597	95.8463388794337	252.557215470147	2.6350045620758	1.39780545965317	0.00140021577249444	0.123345242435293	Up
C2CD4D-AS1	300.056761974612	391.35568526395	178.324864255495	0.456030631984034	-1.13279736013068	4.05881379590933e-05	0.024666465855748	Down
C4B	10.4388003403577	6.36966631812287	15.8643123700042	2.47375098841659	1.30670028371884	0.0246336329213492	0.395345938247585	Up
C5AR1	3348.16194615857	2258.53300052753	4801.00054033329	2.12573533723263	1.08796198660064	0.0130540527758649	0.312956209367807	Up
CACHD1	49.9381110706713	79.451660897231	10.586711301925	0.133154713097034	-2.9088246003127	7.34805883743752e-07	0.0013787162796684	Down
CACNG6	1.88940589199674	3.06349918972554	0.323948161691681	0.121299041703777	-3.04335994207667	0.0191762305492198	0.361937955992584	Down
CACNG8	4.94249902048169	7.51350726639753	1.51448802592724	0.203266141651324	-2.29855817158757	0.0253215284953207	0.398580401977938	Down
CCDC144A	27.6900563461129	101.222533398461	58.6103558909358	13.0463309659762	3.70557222800888	0.0023945907119302	0.159529641282569	Up
CCDC163	91.7616600338212	133.891459307537	35.588594335534	0.265402840519816	-1.91374428340336	0.00021894435977375	0.047219000257872	Down
CCDC175	2.26467889762179	3.54975568473521	0.551243181470554	0.147706360401791	-2.75919614337808	0.0387765337625435	0.460483609485192	Down
CCDC38	1.31957818807502	0.11692252775107	2.92311906850695	12.8838426280642	3.68749103877895	0.0334287291330809	0.440735726934523	Up
CCL20	31.3700227371521	7.35312100074177	63.3925583856992	8.63107876623612	3.10954088772811	0.0127585498676965	0.311820662761794	Up
CCL24	4.44763559462385	0.942083516075946	9.12170503268771	9.63529946551478	3.26832950624068	0.00321005205667212	0.180871491709727	Up
CCL3	1808.83147677097	367.282187122254	3730.89719630259	10.1580729418125	3.344554833515	0.000583047048775794	0.0841516290475402	Up
CCL3L3	2407.68076838656	215.127349426063	5331.08532700056	24.7812489097162	4.6311769922307	0.000103222730816345	0.0371579820619144	Up
CCL4	1664.35605321786	838.593833347579	2765.37234637823	3.29753532057334	1.72138811256039	0.007754686921911	0.255554935782196	Up
CCL4L2	1673.27113443364	170.942499773244	3676.37598064749	21.5062396308051	4.42668338625696	3.77461550893958e-05	0.024666465855748	Up
CCR1	952.899130861231	459.128297287279	1611.26024229317	3.50931090648572	1.81118776859367	0.00016867203760975	0.0444670711828592	Up
CCR2	703.610076860108	456.961196228382	1032.47525103574	2.25962053243595	1.17608051514553	0.000388039827314087	0.067801247635363	Up
CCR3	45.3403559791577	64.7128130916413	19.5104131625128	0.300564046720726	-1.73425564957152	0.00014020930927944	0.0407007648341829	Down
CD163	2220.85381286888	1244.79087481498	3522.27106360742	2.82982162562999	1.50071111739305	9.8443313684481e-13	9.23545947330959e-09	Up
CD177	101.213238721085	10.3001905944931	222.430636223207	21.6060936687186	4.43336635476674	0.00444615189554098	0.207005330064604	Up
CD1A	43.436353386175	29.2940918885641	62.2927020496563	2.12362800662329	1.08653107310946	0.00308109504137813	0.177878726958086	Up
CD1D	2016.17460073628	1402.23189847443	2834.76487041874	2.02154961784775	1.01546161421777	0.00184605512051057	0.144323050942249	Up
CD200R1	252.015999821297	321.831909479759	158.928120276681	0.494170317688248	-1.01691973701307	0.00417448288612349	0.20077581783278	Down
CD209	21.5470179546267	13.6445036385695	32.0837037093697	2.35173586311611	1.23372603195501	0.0376892746626671	0.455889720277914	Up
CD248	50.5263578950721	68.6621269764178	26.3453324532779	0.383678603058642	-1.38202978374371	0.03675303427882	0.45249158935269	Down
CD68	6823.9072444838	4607.72360332243	9778.81876603229	2.12227287095805	1.08561016250569	0.00441457141393074	0.206560108328136	Up
CDC42EP4	220.623677530192	154.408131629561	308.911072064367	2.0003573958561	1.0002577835826	0.0365761453410368	0.45249158935269	Up
CDKN1A	2022.77510406759	1393.30072100147	2862.07428148909	2.05408090245008	1.03849300505678	0.0304370827644353	0.425492689650035	Up
CEBPD	2259.04944458811	1535.94859625402	3223.18390903357	2.09854545607025	1.06938971342009	0.00177684776981872	0.141266926716562	Up
CELA1	21.008451696236	27.1123860889506	12.8698725059499	0.472400816074788	-1.08191663788719	0.0278690234569804	0.414677896244727	Down
CFAP92	35.3338791099081	20.4306841112112	55.2048057748372	2.69929633801638	1.43258336951251	0.0130042375535259	0.312956209367807	Up
CFB	16.6238655877186	11.0004723220596	24.121723275264	2.18876532219452	1.13011727811134	0.0394242819888791	0.463919747442196	Up
CGREF1	2.63219503627912	1.16252872970835	4.59175011170681	3.87944914070874	1.95585181262168	0.0407874955706499	0.468621228701789	Up
CHDH	23.1944911281595	33.7619425972857	9.10455583599108	0.269985649675542	-1.88904536795247	0.000173295419894447	0.0444670711828592	Down
CHMP4C	3.26734711382574	4.92484129166268	1.05735487670983	0.212982895081762	-2.23119052439689	0.0395987995154791	0.464080121991839	Down
CHRM3	3.49831801301335	5.36618467958325	1.00782912425348	0.190906076354595	-2.38906507183578	0.0256549862964618	0.400538227150976	Down
CLEC4G	17.64796737726	10.207733590511	27.5682790929254	2.69902395285029	1.43243778025233	0.0117708711210355	0.304630144612399	Up
CNTNAP1	196.37881976588	251.482132940593	122.90773553293	0.488408902792284	-1.0338385966562	0.00843211557686645	0.262374435437388	Down
CNTNAP2	180.693440065256	276.563034117883	52.8673146617522	0.191261135550177	-2.38638434846593	0.00160078992161307	0.134087595085831	Down
COBL	2.924993985768	4.34045460093639	1.03771316554347	0.239235304133618	-2.06349779004954	0.0343101716903564	0.445509862578656	Down
COL23A1	4.82808556673998	1.8267525004275	8.82986298848996	4.84799214064	2.27738735997652	0.00466928145573615	0.210724990621962	Up
COL5A1	34.1210542788983	51.3242704909987	11.1834326627643	0.218049379643757	-2.19727320896749	1.47515672233272e-06	0.00212910504470222	Down
COL5A3	97.3311492038682	154.449458264164	21.17340379014	0.137193239864768	-2.86571869977499	8.8538846090058e-10	5.5375145639592e-06	Down
COL6A1	157.915534150703	203.174104418245	97.5707737939794	0.480568305654884	-1.05718659161792	0.00477145791968312	0.212652885859892	Down
COPG2IT1	11.3889552102468	15.030985458058	6.53291487983179	0.431871426848521	-1.21132622568573	0.0361770038137056	0.451322554891329	Down
CPB2-AS1	2.7374087843533	4.02597210019795	1.01932436322711	0.256669254910592	-1.96201760164053	0.0417586435135284	0.469064409039892	Down
CPED1	209.190705612408	145.941741703553	293.522657490882	2.01170757950519	1.0084206111783	0.0340524452010211	0.443698631463027	Up
CPLX1	8.35267438298914	11.1610585209055	4.6081621991007	0.414750174717435	-1.26968550595716	0.0297949049190461	0.424672795656827	Down
CRACR2B	114.13716005956	78.7235052597847	161.35536645926	2.04835027973317	1.03446244562253	0.00867767348261381	0.265610420153806	Up
CRISP3	31.7163446896239	8.59431999493731	62.545710949206	7.2927643687954	2.86646578097082	0.00894738373085519	0.268178531856288	Up
CRISPLD2	585.875620839836	352.827726820304	896.606146199212	2.54165042022736	1.3457656150454	6.94537901658172e-05	0.0287806534632796	Up
CSF1	135.610165579273	172.973619575735	85.7922269173238	0.495886156805949	-1.01191914335362	0.00955658201181694	0.275861766596494	Down
CTSL	476.914152294009	313.2485557861	695.134947637887	2.2191349697388	1.1499974161835	0.0184249509977899	0.357613993362689	Up
CXCL16	1161.86309223233	772.780343511534	1680.64009052672	2.17491899052439	1.12096166572216	0.00678268377107815	0.242491226719802	Up
CXCL2	182.914099863624	52.8469806782228	383.697896691417	11.8690819149546	3.56913644031646	0.000271668884374381	0.0530971174741304	Up
CXCL3	34.7025223128692	7.17234748695513	71.4094220807545	9.95564431503836	3.31551468812362	0.0103402463251432	0.287428210072091	Up
CYBRD1	748.115137015102	479.496894336061	1106.27279392049	2.30741963795547	1.20628040304244	0.00364867340188445	0.192303536627972	Up
CYGB	5.97491739189312	2.36906979860567	10.7827141829431	4.54170541260814	2.18323413194696	0.0303813794227388	0.425492689650035	Up
CYP27A1	451.352454877013	284.649054470238	673.623655419381	2.36703172851975	1.24307904459019	0.00256025740024407	0.16331677779813	Up
DAAM2	54.6147064299477	2.06802759177265	124.676944880848	60.3987997449299	5.91644797524496	6.26183467692493e-05	0.027974000962653	Up
DAB1	22.201234806012	31.0945589475858	10.3434692839137	0.332942064814857	-1.58665693884005	0.000811727778427996	0.096395242447117	Down
DCHS2	4.13136665190347	6.46901991374192	1.01449563611887	0.158076795334845	-2.66130249007753	0.0141811026846714	0.322130786528437	Down
DCSTAMP	2.48411770132926	3.70618108708928	0.854699853649237	0.232018243713238	-2.107689845225	0.0330486510727558	0.439389153409548	Down
DDX11-AS1	5.31383114210541	1.19122058294872	10.810645220981	9.04342849989596	3.1768698237549	0.00217914185191522	0.154291466292397	Up
DDX19A-DT	16.691487353223	11.2309473178287	23.9722074004155	2.13770205936066	1.0960607925179	0.0252756343028364	0.398440660192751	Up
DKK3	30.7953791398133	41.776440997853	16.1539633290938	0.38381767069032	-1.38150696117993	0.0028961220135841	0.17250773759009	Down
DMRT2	4.05968485142721	0.471201549889536	8.84432925347745	18.5185418336686	4.21089859887665	0.00140023112715011	0.123345242435293	Up
DNAAF1	19.3876759337931	7.96550816718201	34.6172329559413	4.3362094483283	2.11643444367673	0.00590728032966453	0.233137434822626	Up
DNAH10	60.6745597554286	41.4009899289498	86.3726528574004	2.08689481258361	1.06135788502655	0.0135876170405943	0.31810994282473	Up
DNAH6	65.4029159543608	86.5858291981178	37.1590316293514	0.429094138625433	-1.22063390070802	0.0142899647520229	0.322262750771882	Down
DNER	2.92168963245275	1.06863972568812	5.39242284147227	5.01573076129488	2.32645990799447	0.0184305671577957	0.357613993362689	Up
DNTT	4.86725911785688	7.537506515768	1.30692925397538	0.176927590833632	-2.49876904937453	0.0133619820687735	0.315888102556729	Down
DOK7	44.1899619966166	21.5703788391892	74.3494062065198	3.44099180831475	1.78282445757395	0.00407753129481393	0.199756448262647	Up
DSC1	99.7741228141765	136.174462536044	51.2403365183538	0.376908193610197	-1.40771493678531	0.0231792768324927	0.388661993930348	Down
DSC2	204.449475483146	130.024784873781	303.682396295633	2.33587434085733	1.22396266604237	0.00679797395163969	0.242491226719802	Up
DTNA	27.0920249108238	16.3957340071739	41.3537461156902	2.51572339838945	1.33097330786556	0.00764491272473559	0.253478345230137	Up
DUSP13	12.1087951303151	0.952307872427155	26.9841114741656	28.2813853952081	4.82178088879144	0.000236843812571363	0.0493766717252942	Up
EBI3	16.6597677029286	8.81461358092922	27.1199731989279	3.07326953439038	1.61977430089637	0.00719189661410796	0.248608553336937	Up
ECHDC3	60.0817644034283	36.519018227172	91.4987593051035	2.50920976246026	1.32723308079556	9.34144777639684e-05	0.0350547169257068	Up
EDAR	236.609996052405	302.422543358646	148.859932977416	0.492554048606021	-1.02164605280052	0.0493072566458415	0.492388999200333	Down
ELAVL4	3.8124156345455	5.62079233872885	1.40124669563436	0.247735067861818	-2.01312999275683	0.0420102917110647	0.469469388549557	Down
EMILIN2	2809.22483453043	1930.16541435475	3981.30406143134	2.06269537854285	1.04453077793058	0.00125536279214407	0.120175367698976	Up
ENDOU	2.25175419661096	0.601023101245879	4.45272899043107	7.35784022563437	2.87928234875073	0.0294324643972088	0.422849410019011	Up
ENPP1	16.860242859704	24.8648525517674	6.18742993695286	0.251526289970524	-1.99121889395056	0.000215123013489285	0.0471282080696382	Down
ENPP3	17.5280381132523	23.2438323026316	9.90697919407975	0.431462838633353	-1.21269178769193	0.0108391620409473	0.294847971566877	Down
EPAS1	49.0317489387565	28.8558051111699	75.9330073755386	2.63538380899441	1.39801308672395	0.0215295918892713	0.376476917631311	Up
EPHB1	29.2007357719815	39.2868558379359	15.7525756840423	0.402580899486788	-1.31264936989434	0.00228153550111607	0.155667093117967	Down
EPHB2	78.9815407011562	53.3374419723194	113.173672339605	2.11903894540908	1.08341010296833	0.0277730222480219	0.414677896244727	Up
ERAP2	6321.87645708914	4204.66601834447	9144.82370874869	2.17494927114528	1.1209817517105	0.000647729605137339	0.087738640920969	Up
ERBB3	12.2556809084894	18.1624520204399	4.37998609255554	0.23985629507311	-2.0597577910512	0.000756731931854207	0.0928010538390881	Down
FAM110B	34.0159622383911	23.762093363084	47.6877874054671	2.00915909285183	1.00659180666996	0.0415338229271698	0.469064409039892	Up
FAM133A	4.14781026151165	5.62689358453235	2.17569916415071	0.393061148813538	-1.34717432380924	0.0492409066018734	0.492388999200333	Down
FAM184A	74.5316143962966	98.2943998187768	42.8479004996563	0.43665328583643	-1.19543989831692	0.000754406752727672	0.0928010538390881	Down
FANK1	24.8479415078769	34.4182008450879	12.0875957249289	0.349681017606594	-1.51588861325876	0.0125121516294129	0.311251769109412	Down
FBN2	194.139430790734	135.455594479422	272.384545872482	2.01113410205443	1.00800928349237	0.0100576508521173	0.285000446431138	Up
FCGBP	546.618179585008	772.099873990369	245.975920377861	0.318506030862654	-1.65060740493869	0.000649985135000517	0.087738640920969	Down
FHIP1A-DT	10.3371965138833	15.2686325336866	3.76194848747897	0.246922505136885	-2.01786976156696	0.00722121524109315	0.248608553336937	Down
FIGNL2-DT	2.87707065232068	0.507972021888525	6.03586882623023	12.355269029493	3.62705451982276	0.0358335730572997	0.450035174640195	Up
FKBP9	64.6640810594652	30.6318243079782	110.040423394781	3.59500844976914	1.84599516160357	2.05046455115034e-06	0.00274806188380242	Up
FLT4	152.980755629165	204.112323137471	84.8053322847564	0.415840958252108	-1.26589623145525	0.000856558326941257	0.100447524302492	Down
FLVCR2	370.376614468693	256.602374765647	522.07560073942	2.03409910692719	1.02438997299536	0.0034851971041512	0.184966512947037	Up
FN1	79.3496654075804	69.7597167953213	160.841326112922	8.82465521864253	3.14153991304993	8.39445770345547e-07	0.00143186554445395	Up
FOLR3	171.701280709104	287.602170190805	303.518762808007	4.16553578330036	2.05850207114841	0.000184480710939281	0.0444670711828592	Up
FOXJ1	11.4490513735471	16.9442161752854	4.12216497122927	0.243429005833799	-2.03842701196571	0.0206429300164041	0.373143830344691	Down
FPR1	3044.5703416909	1800.90291028121	4702.79358357049	2.61142096435375	1.38483504065814	0.000113794767395144	0.0375987100920304	Up
FPR2	270.198734593073	140.40423719142	443.258064461944	3.15770771093902	1.6588776362094	0.00105272856100236	0.113519229828088	Up
FSIP2	8.96880729279355	13.7344524908829	2.6146136953411	0.193413549663046	-2.37023922795811	0.0087480321794402	0.26570447414127	Down
FUT5	2.73259186013812	0.364749925969051	5.8897144390302	15.6665182081583	3.96961267980529	0.00547892425018346	0.224947605484009	Up
FXYD6	146.05281682818	69.5571108519984	248.04709146309	3.56757920476329	1.83494545970826	5.34326382359974e-07	0.00125319573902753	Up
FZD2	64.6425286287278	42.79005769738	93.7791565371914	2.19141210102154	1.13186081257758	0.00173598964324151	0.139198178103165	Up
GAB2	1754.22287004189	1152.94528290001	2555.9263195644	2.21679762159297	1.14847706806212	0.00284622105115108	0.170075304403655	Up
GAB4	3.17389990251182	5.04817542143111	0.674865877286107	0.135625806072689	-2.88229638285198	0.0293023952001686	0.422432072740247	Down
GALNTL6	3.61766741409462	1.29252632643358	6.71785553097601	5.16658155510286	2.36921004365751	0.0355058205351952	0.448314744752267	Up
GATA3-AS1	12.0299573892377	16.8242040337533	5.63762852988369	0.333721265808673	-1.58328447219939	0.0400669828868634	0.466942111742993	Down
GCK	3.42391065930432	5.58474758137407	0.542794763211335	0.0935286356001042	-3.41844804816144	0.016747847969445	0.343836402592481	Down
GCSAML	43.9177028002637	57.7853068461677	25.4275640723916	0.438617077107404	-1.18896611192613	0.012384615632567	0.311251769109412	Down
GFPT2	28.0856114444007	16.1364586803238	44.0178151298367	2.73055292921921	1.44919312237965	0.00519109147381162	0.221158380751838	Up
GGT5	9.14922755744026	15.5031528283347	0.677327196247724	0.0440999767785166	-4.50307829366376	0.000106940842687384	0.0371579820619144	Down
GIPC2	4.67675132587503	7.19903287195758	1.31370926443162	0.18762664941431	-2.41406334034247	0.00481976429128099	0.214296771083662	Down
GLCCI1-DT	14.4223566095666	18.5804465328027	8.87823671191842	0.476863039862053	-1.06835312652727	0.0395339604262688	0.464013046637284	Down
GNAI1	38.2824698027046	52.7224689709199	19.0291375784174	0.361339550298366	-1.46857292177625	0.00325886737758507	0.182238886768076	Down
GOLGA8Q	42.9470245979639	55.8571065438262	25.7335820034809	0.460842721360989	-1.11765363019321	0.0340078365976455	0.443698631463027	Down
GPA33	237.497346805424	304.498174900675	148.162909345091	0.487267528393779	-1.0372140106419	0.00212830276643856	0.153070742772194	Down
GPER1	55.7009343264605	30.1248315243948	89.8024047292148	2.97978439758023	1.57520794820606	0.000605384355486012	0.0847673631491346	Up
GPR82	5.39671828193021	3.30110595861138	8.19086804635531	2.51479011035575	1.33043799470874	0.0436736189807582	0.47667918418232	Up
GPRC5D-AS1	15.1253585575214	7.15839654449929	25.7479745748842	3.59834917219072	1.8473351878529	0.0367229092792937	0.45249158935269	Up
GPX3	36.6392260575024	17.2407562672725	62.5038524444756	3.63171971321326	1.86065286343254	0.00128783256502701	0.121425137776894	Up
GRB10	180.418137066189	107.824823596522	277.209221692411	2.5711823355721	1.36243192261737	0.0022924321892124	0.155843859297798	Up
GRK3-AS1	2.73244798041197	0.719355039885712	5.41657190111364	7.48370572921918	2.90375283071353	0.0410430364329509	0.468992090722692	Up
GRN	8703.02243494273	6064.50315348648	12221.0481435511	2.01517628216594	1.01090604733022	0.000241953042054895	0.0498875266821537	Up
GSDMA	12.1582371628284	16.6198743366671	6.20938759771027	0.378010938418043	-1.40350011289302	0.0344711637231568	0.445687975882205	Down
GSTA1	2.12340162896256	3.71595285068449	0	0.0515032910500234	-4.27919156660805	0.0162082499556861	0.338658567838015	Down
H2BC17	17.0172902524193	10.5147276200226	25.6873737622815	2.4310558568326	1.2815830416388	0.0283650280187937	0.416798436566247	Up
H4C8	30.6828726642641	17.9820327032837	47.6173259455712	2.64324935485942	1.40231253018195	0.0108743162780088	0.294847971566877	Up
HBA2	13075.982997438	3621.51980882302	25681.9339155914	7.09148553589749	2.82608787722202	0.014330659841191	0.322405480336051	Up
HBB	51842.3883161346	14918.4826025361	101074.262600933	6.77512485290168	2.76024753288753	0.0292717437095982	0.422432072740247	Up
HCFC1-AS1	4.24657218079006	5.91640562327459	2.02012759081069	0.344776141734699	-1.53626815048336	0.0376213585469676	0.455706617441416	Down
HDC	221.531563725063	326.476965503315	81.6043613540613	0.249833848826409	-2.00095914065672	0.000116828049221722	0.0377938739232272	Down
HECW2-AS1	38.6437780061275	51.1586288492159	21.957310215343	0.430943553059414	-1.21442918393594	0.0121869739438409	0.309843078737516	Down
HES1	39.4317571887696	19.9476426851789	65.4105765268906	3.2760452437046	1.7119552814043	0.0379781957584832	0.457364064088846	Up
HESX1	18.5428768503112	12.3283937850202	26.8288542706992	2.16514419027353	1.11446310609087	0.00198661438470995	0.14914542641752	Up
HEY1	7.20995329060692	10.6767890097807	2.58750566504182	0.242572779397062	-2.04351042914539	0.0205500899433291	0.373143830344691	Down
HIC1	157.638801304566	78.7782030278301	262.786265673547	3.33453942697022	1.73748750734311	0.00132079816540683	0.121737043487323	Up
HLA-DQB1	2944.55228801818	1505.66034716215	4863.07487582621	3.22986887336607	1.69147559538838	0.00587945429523985	0.232734601142585	Up
HLA-DQB1-AS1	2.35370212105373	0.700478296791849	4.55800055340292	6.40843591113172	2.67997228529947	0.0486403545488141	0.490666114193225	Up
HLA-DRB1	8769.11251098308	5799.33081361986	12728.8214408007	2.19488025517374	1.13414223361968	0.000189594718042357	0.0444670711828592	Up
HLA-DRB5	5463.73126995438	2858.34516497121	8937.57940993194	3.12684232089078	1.64470646946937	0.000438519177036886	0.0709304768857163	Up
HLF	77.1067616977464	102.949546893223	42.6497147704442	0.413713845148346	-1.27329485596882	0.00114686462368356	0.115691510398788	Down
HOOK1	405.153696944316	520.75100957728	251.023946767032	0.48217538464586	-1.05237009254874	0.000449120614313052	0.0719643826381934	Down
HP	124.220768587577	66.2263299964947	201.546686709019	3.04382559763225	1.60588569897313	0.0319939523130168	0.432806436372843	Up
HRH4	18.6223232812927	28.2768958019243	5.74955992045057	0.205800950757771	-2.28067844768778	0.000635100798799903	0.087620560940313	Down
HROB	19.6885596289801	13.5661579986352	27.8517618027733	2.05079562873736	1.03618372775244	0.0375956164992452	0.455688987322569	Up
HSD17B14	11.5663632368818	15.3241169149637	6.55602499943926	0.427624427448647	-1.22558382753418	0.0451543603693747	0.481655067430687	Down
IER3	2025.40767014812	919.781240262744	3499.57624332863	3.80471698319916	1.92778914173912	0.0044280739214616	0.20667649499598	Up
IFI27	115.870723716362	16.1713919067169	248.803166129222	15.3757034580011	3.94258051198336	8.48811800682079e-06	0.0088479198978877	Up
IFITM10	61.1003009043426	29.4309827031081	103.326058505989	3.50623925897249	1.80992444617038	0.00428628771311738	0.202992004811085	Up
IGSF11	5.55020148521015	8.08394892541119	2.17187156494211	0.271251631210057	-1.88229628145344	0.0238774714710977	0.39244554420025	Down
IKZF2	2116.8524352873	2821.12340132356	1177.82448057228	0.417558062798584	-1.25995127194192	0.00134360305694842	0.121737043487323	Down
IL17RE	40.1356314135899	55.186004187406	20.0684677151684	0.364122165725871	-1.457505528207	0.000998357987413299	0.110841366377726	Down
IL1A	21.2089026736503	1.32247511070946	47.7241394242381	36.080026108019	5.17312847743564	0.0110988072149997	0.297322040387602	Up
IL1B	4016.88748657831	807.729317483888	8295.76504537088	10.2705552402324	3.36044227271452	0.00526196254478032	0.221158380751838	Up
IL1R1	309.479423589504	158.032876630504	511.408152868172	3.23622600409807	1.69431236289957	0.0228550485583897	0.385637838220383	Up
IL1R2	1173.60304257981	191.848383648662	2482.60925448801	12.9401257364585	3.69377973064776	0.00040605499189964	0.0695594422601943	Up
IL1RN	624.630054227129	326.679497958061	1021.89746258589	3.12775999378402	1.64512981281724	0.00538097797505868	0.222383019478513	Up
IL2	5.99939119970292	8.39542633372468	2.8046776876739	0.339648704770538	-1.55788474231947	0.0404149775574002	0.46762776708959	Down
IL22RA2	2.10917111345298	0.835446475644988	3.8074706305303	4.5050794877956	2.17155256123012	0.0447002240350963	0.478989322427476	Up
IL23R	13.246263553514	20.8281598435881	3.13706850008197	0.152467945911529	-2.71342212522966	0.00103710818781214	0.113135237953019	Down
IL26	3.93491015235063	6.73931418609907	0.195704774019381	0.0395905939777106	-4.65869847748958	0.000497794524993739	0.0759359241663214	Down
IL27	12.6962953812917	5.66862913046644	22.0665170490588	3.89240423908987	1.96066154656454	0.00111058219170815	0.11442530882616	Up
IL36A	6.33652432297098	10.58790994152	0.668010164905546	0.064619426261187	-3.95188824842268	0.00011422088553247	0.0375987100920304	Down
IL3RA	15.6662711322304	6.70575537257827	27.6136254784333	4.10138241478539	2.03611026748686	0.00664663176045466	0.240941561488959	Up
ILDR1	13.7717051348694	7.76040627566935	21.7867702804694	2.79196476757077	1.48128073597033	0.00645056273107617	0.239285476988979	Up
ING2-DT	3.22924617864185	5.16014517402192	0.654714184801759	0.131318410315254	-2.92885890440983	0.00677364679070626	0.242491226719802	Down
INTS6L-AS1	2.00805905454952	0.245818856637371	4.35771265176571	14.8591213860531	3.89327690730096	0.0160949495460016	0.338174175063413	Up
IQCA1	6.2688860580777	9.00787611704371	2.61689931278968	0.289756284887302	-1.78708814089493	0.0244384309600426	0.395345938247585	Down
IQCH	9.45727615434627	12.0174583089464	6.04369994821272	0.49713391959432	-1.00829355273935	0.037068573327489	0.454390638297834	Down
IQSEC3	28.5633681467614	45.7523516220546	5.64472351303717	0.123559115224782	-3.01672664954234	0.00111308916900647	0.11442530882616	Down
ITGA9	17.2839847419384	10.8402152092041	25.8756774522509	2.38299454800503	1.25277565082525	0.0168438558398897	0.344646965238659	Up
JAM2	21.9578586224459	29.9880919630783	11.2508808349361	0.375093334525552	-1.41467846860451	0.0277814081433523	0.414677896244727	Down
JDP2	952.799436504047	609.620717303808	1410.37106210437	2.31359231493177	1.21013466520413	0.00508450162775106	0.218642765926725	Up
JPH4	21.4578962547036	11.8696847585293	34.2421782496026	2.88463429691118	1.52838843101124	0.00946314173753321	0.274983093629819	Up
KCNE1	23.2276091849098	14.367403496829	35.0412167690176	2.44297401457696	1.28863851802992	0.00765661778523279	0.253478345230137	Up
KCNIP4	2.20582526008987	3.35215629369761	0.677383881946211	0.204265230124205	-2.29148444439643	0.0491878973741553	0.492388999200333	Down
KCNJ1	1.84116986685179	2.93482641965598	0.382961129779543	0.126509418845337	-2.98268329482468	0.0205656640306559	0.373143830344691	Down
KIF17	3.60679087178152	5.56095589538473	1.00123750697724	0.18293999076145	-2.45055761156264	0.0140345858957913	0.321781672769657	Down
KIF19	165.281996321639	111.531348331963	236.94952697454	2.12359523289025	1.08650880797317	0.033041071168438	0.439389153409548	Up
KIF26A	11.7229727079045	16.2477968633293	5.68987383400477	0.350447694620279	-1.51272896118791	0.0388687294375973	0.460925348726332	Down
KIR2DS4	471.2323183438	302.653973989907	696.003444148991	2.29983776182275	1.20153209226997	0.0173459527933273	0.348087820600213	Up
KIRREL2	2.5852080952166	3.89808953359062	0.834699510717899	0.217706941413508	-2.19954068743845	0.0412707827603294	0.468992090722692	Down
KLF1	5.68946532864697	1.83225841104431	10.8324078854505	5.90669621921489	2.56235141620949	0.00346644331613443	0.184966512947037	Up
KLHL13	13.8191346719339	19.5940376918272	6.11926397874279	0.314778336173495	-1.66759184047951	0.000275836944475816	0.0533559648371107	Down
KLHL33	27.5146730203804	9.75405209223429	51.1955009245753	5.24586457811261	2.39118056494047	0.000493102074245942	0.0758366739268575	Up
KREMEN1	36.443482960165	39.6680714582701	54.9951380971471	2.4418321561769	1.287964037437	0.00831536674437879	0.259921984148399	Up
LCN2	495.785659240582	217.791659278264	866.444325857005	3.97861729820046	1.99226713337654	0.0250003560877068	0.397246589666987	Up
LDB2	22.8107316596919	30.3162072046473	12.8034309330848	0.422156128300722	-1.24415143749953	0.00818821844570611	0.259921984148399	Down
LDHD	30.9135985025822	21.5702661746132	43.3713749398741	2.010161085954	1.00731111762064	0.0246960913051215	0.395345938247585	Up
LEF1-AS1	48.7059234349756	65.2646832500875	26.6275770148264	0.408150024165624	-1.29282855215996	0.0219106654430881	0.378715164762394	Down
LHFPL2	340.349724505866	224.748508639163	494.484678994803	2.19919335591333	1.13697445337612	0.000177535363132686	0.0444670711828592	Up
LILRA5	1630.31980894374	969.004742227438	2512.07323123214	2.59258986664874	1.37439399787994	0.000231384041304776	0.0487804355842866	Up
LILRA6	582.372036081893	400.677687901054	824.631166989678	2.05806519863945	1.04128868692764	3.44498871894851e-07	0.000923404619051871	Up
LIN28A	4.91113220736912	4.83753381110674	11.4593084838613	64.7785080809724	6.01744333657761	0.0454798187982087	0.482930300006106	Up
LINC00449	2.11712184640054	3.46203049815381	0.323910310729518	0.107629992024837	-3.21584794156298	0.0278639293353626	0.414677896244727	Down
LINC00482	74.5981706117665	48.4901867145023	109.408815808119	2.25219962674969	1.17133470830525	0.00390316903643556	0.195732746014017	Up
LINC00534	14.8665461476951	20.4516082591083	7.41979666581081	0.361008030080559	-1.46989716683709	0.0140427240782008	0.321781672769657	Down
LINC00671	92.7943885765335	41.814982758083	160.766929667801	3.84501415273096	1.94298890846986	0.000700962256185089	0.0913344084222279	Up
LINC01002	88.7335610618741	69.5178098586831	146.056449808061	3.19089768284675	1.67396234888166	0.00123090737248208	0.119682903369814	Up
LINC01013	15.5612578558189	22.5118206636808	6.29384077866974	0.277803078298803	-1.84786550916845	0.0206368718727411	0.373143830344691	Down
LINC01023	9.11960922662587	5.83783607691153	13.4953067595783	2.29089086001039	1.19590872906058	0.0304152706381624	0.425492689650035	Up
LINC01037	2.56510559483938	3.9793482523334	0.679448718180691	0.173128708053698	-2.53008312389367	0.00891625738165381	0.268088617110725	Down
LINC01127	17.9158942588194	11.4196905565653	26.5774991951582	2.33698809804567	1.22465038669489	0.0110263100907326	0.296946440616948	Up
LINC01226	10.1885220389157	15.3649569378389	3.28660884035148	0.210096799367936	-2.25087391084489	0.00195497755998119	0.149003368997255	Down
LINC01281	11.8117512175689	17.6601094383573	4.01394025651776	0.229059941328445	-2.12620291690806	0.0069469325534582	0.245530690746624	Down
LINC01342	4.51050713119032	1.5289047298597	8.48597699963115	5.49919004249486	2.45921914450537	0.0335111320980505	0.441241664249629	Up
LINC01422	6.3728031897315	9.21558182385595	2.58243167756558	0.28060196580747	-1.83340297883492	0.00332972423995533	0.182238886768076	Down
LINC01535	7.06199059471271	3.07800437389088	12.3739722224751	4.03028876621852	2.01088321013451	0.0435079712681164	0.476559548619958	Up
LINC01637	22.9159023209198	15.7779211944214	32.4332104895843	2.05751824348983	1.04090522271281	0.00823782854938301	0.259921984148399	Up
LINC01694	12.5039489531012	7.7233470211589	18.8780848623577	2.43932521606404	1.28648211415086	0.0361235038350056	0.451322554891329	Up
LINC01933	1.55767542832006	2.59770431907977	0.170970240640449	0.102640482798754	-3.28432823320401	0.0320776034031602	0.433361282093744	Down
LINC01943	39.0943217673709	51.4068728887484	22.6775869388677	0.439524184629258	-1.18598554366033	0.0166289211613534	0.342985791302652	Down
LINC01976	2.60279435886852	4.41127970435258	0.191480564889772	0.0605394628559081	-4.04598031504794	0.0124256392186785	0.311251769109412	Down
LINC02042	2.15082451549836	3.76394290212214	0	0.0509029901113996	-4.29610578510075	0.00532769749506107	0.221158380751838	Down
LINC02073	2.07823380776142	3.49329873991515	0.191480564889772	0.0763242013940097	-3.71171560067093	0.0402046302302349	0.466972420463483	Down
LINC02195	7.37303828608702	11.5245846794242	1.83764309497077	0.161460794263372	-2.63074420110379	0.00298407372653333	0.175517791006096	Down
LINC02207	12.6364935374336	4.36513669046755	23.6649693333883	5.45407153483986	2.44733362256376	3.91298505183786e-05	0.024666465855748	Up
LINC02265	4.24424694262641	6.30051340504339	1.50255832607044	0.241986297986698	-2.04700273493414	0.0209460344424388	0.37466211809226	Down
LINC02458	12.2955338016059	19.0822802060849	3.24653859563384	0.170891789399257	-2.54884501137553	0.000186747911452466	0.0444670711828592	Down
LINC02528	4.81516675921612	1.9635863247959	8.61727400510974	4.43252563827057	2.14812897587271	0.0268835818162609	0.409429095469565	Up
LINC02870	14.4060772870166	20.1872729096422	6.6978164568491	0.332476047961555	-1.58867768429389	0.000945208606904876	0.107484539947613	Down
LIPH	15.1087324310717	20.7705304702579	7.55966837882345	0.362675450028562	-1.46324900417186	0.0218241806681418	0.378715164762394	Down
LOC100132741	1.98767416873472	3.10886052320802	0.492759029437	0.166054422273703	-2.59027195044249	0.0459246889006038	0.484273091293236	Down
LOC100134868	9.28985530628287	5.20935784246062	14.7305185913792	2.82837138472503	1.49997156842268	0.0159844738265818	0.337658509717606	Up
LOC100288175	11.9924969736024	17.1787573111705	5.07748319017827	0.294695628459452	-1.76270243533026	0.0234549918953836	0.390489364606463	Down
LOC100506071	17.4900873291056	23.5279550454233	9.43959704068207	0.401978352908579	-1.31481028251878	0.00807657497186884	0.259921984148399	Down
LOC101927278	5.9198107940949	2.90421201765212	9.94060916268528	3.41498706654104	1.77188011465814	0.0411588279554914	0.468992090722692	Up
LOC101927297	1.83430191657767	2.96033430700701	0.332925396005208	0.1256832877676	-2.99213526897734	0.032660267784702	0.437405142358575	Down
LOC101927573	15.6790423006235	8.96565382107257	24.6302269400247	2.74735540518502	1.45804355334486	0.013021337047923	0.312956209367807	Up
LOC101927609	21.2777239619213	27.5740745395251	12.8825898584497	0.468005426561626	-1.09540283681339	0.00914278237050936	0.270577327472977	Down
LOC101928572	57.1425143285915	34.2115569624709	87.7171241500857	2.55787356649963	1.35494495480127	0.00379757602660998	0.195732746014017	Up
LOC101928573	3.85703898038716	5.72739195301155	1.36323501688797	0.240259559642388	-2.05733425962492	0.0237316910176946	0.392190886270226	Down
LOC101929140	7.98813751879942	10.6249201290278	4.47242737182819	0.426789473949389	-1.22840349995343	0.0480768044917142	0.488598527024732	Down
LOC101929510	6.72101192722912	9.84950857793842	2.54968305961673	0.260347669743962	-1.94148860102218	0.00464592623752158	0.210724990621962	Down
LOC101929698	46.7745231751611	63.4560149130681	24.5325341912852	0.387208555435054	-1.36881726534468	0.0123010895173244	0.310776975993036	Down
LOC101929756	3.91496924807121	5.83415229134618	1.35605852370459	0.235247885996729	-2.08774633633627	0.0214149159177021	0.375720571454319	Down
LOC102723436	4.02264569893941	6.04113698039972	1.33132399032566	0.224125091428901	-2.15762392326501	0.0190807914242585	0.361937955992584	Down
LOC102723475	3.32239599053958	1.31395398808241	6.00031866048247	4.56254319524302	2.18983821745928	0.0290852852811579	0.422050173995058	Up
LOC102723663	9.15490926438867	6.00865507558725	13.3499148494572	2.23158196287019	1.15806679572479	0.0298352294340519	0.424672795656827	Up
LOC102723985	2.80143950099931	4.77429144626845	0.170970240640449	0.0559349430774519	-4.16010636010899	0.018344885990992	0.357613993362689	Down
LOC102724008	8.28940830794166	2.36155116455723	16.1932178324542	6.83130418869365	2.77216103487596	0.011121778081748	0.297322040387602	Up
LOC102724057	5.43903666888524	7.33644215150326	2.90916269206122	0.398656978035857	-1.32678017283097	0.0443682836016676	0.478328203968528	Down
LOC102724594	125.698533554539	164.964167323817	73.3443551955013	0.444445548884151	-1.16992141636497	0.00578260063775453	0.231341014426841	Down
LOC105274304	8.06250701097409	4.56679610594766	12.7234548843426	2.78514823036702	1.4777541123138	0.0350201033272772	0.447456838968301	Up
LOC105369177	1.61531099405209	2.82679423959116	0	0.067892312144129	-3.88060797111444	0.0126405078111907	0.311251769109412	Down
LOC105369469	2.12008482287866	0.354930827597477	4.47362348325357	11.9048753462675	3.57348060938362	0.0442380389010508	0.478132675057843	Up
LOC105370152	11.6031132673983	7.78550520754302	16.6932573472053	2.14437756648354	1.1005589474636	0.0473093167746389	0.486658284343503	Up
LOC105370359	8.81020057904566	4.73811759004474	14.2396445643802	2.99770321785516	1.58385755896196	0.0488698420968563	0.490869832582075	Up
LOC105370504	19.6737827518358	25.1077328582532	12.4285159432793	0.498149715355294	-1.00534869568697	0.0301409698641845	0.425492689650035	Down
LOC105370780	15.633430455355	21.4251110448298	7.91118966938858	0.367961486401464	-1.44237332394571	0.0353390641426072	0.44794182730687	Down
LOC105371291	50.8420730037653	70.8880485890654	24.1141055566984	0.340866454156468	-1.55272146901894	0.027641906227461	0.413807900171683	Down
LOC105371792	1.60819683427977	0.470500098482689	3.12512581534254	6.45942070446805	2.69140478654987	0.044544020231868	0.478771369737212	Up
LOC105371896	3.31494696871764	5.28835998549927	0.683729613008787	0.130127983115076	-2.94199685796405	0.00908879779934394	0.270258499380492	Down
LOC105372026	2.90729273212512	4.84482954817181	0.323910310729518	0.0768058384775279	-3.70264020666136	0.00359065968177876	0.189779007349901	Down
LOC105372178	27.7787235117188	35.7346508889959	17.1708203420161	0.478971672003846	-1.06198776224136	0.0151646453278238	0.330977251480052	Down
LOC105373024	3.55476839571365	1.33522905559878	6.51415418253348	4.9053287426951	2.29434982544823	0.0127799440208826	0.311820662761794	Up
LOC105373064	10.065779647096	5.96493543110961	15.5335719350778	2.58426390490161	1.36975340550083	0.0223250563108198	0.382130865828683	Up
LOC105373262	166.777509310966	115.293706636906	235.422579543047	2.04171811660084	1.02978369880449	0.0323871294206252	0.434989054630774	Up
LOC105373444	5.48436909825895	8.83342162335656	1.01896573146214	0.116443347627419	-3.10229987370762	0.00284243138675217	0.170075304403655	Down
LOC105373488	36.7111002823148	47.2194943862725	22.6999081437045	0.481573172025106	-1.05417307169426	0.0463742932798299	0.486362155649755	Down
LOC105373722	1.25029506344515	2.18801636102901	0	0.0876266145496739	-3.51248706826803	0.0288551852896952	0.420023150962413	Down
LOC105373826	6.60712574701039	2.50994350217612	12.0700354067894	4.81157950642994	2.2665105680137	0.0412076997400934	0.468992090722692	Up
LOC105374152	2.80426729954322	4.41512418942098	0.656458113039554	0.152057054588392	-2.71731534406556	0.0482967146361959	0.488717236107994	Down
LOC105374304	31.3165039009448	15.8484982967313	51.9405113732295	3.27842911639773	1.71300470238764	0.0179766603228769	0.356173260441541	Up
LOC105374355	8.47532849414574	4.70472080541777	13.5028054124497	2.86191363701826	1.51698013701028	0.0364651971354845	0.45249158935269	Up
LOC105374445	9.14726333584628	14.9153442750719	1.45648875021211	0.0957350400825593	-3.38480912607817	0.00106713889788339	0.113765495119239	Down
LOC105374545	2.93838937829764	0.718426594872271	5.89833975619814	8.1829110807392	3.03261417502706	0.0315322132879907	0.431223701109744	Up
LOC105374591	3.78415550335819	5.56263055597771	1.41285543319884	0.251656422639412	-1.99047267689841	0.0233051672857719	0.389034567422543	Down
LOC105374775	6.18861571976792	8.70173366813364	2.83779178861362	0.323354234388289	-1.62881259199813	0.0285055745454438	0.417851636872002	Down
LOC105374790	1.24200626905909	0.369518165017868	2.40532374111405	6.43941357079857	2.68692930992011	0.0254950509901063	0.399943428640335	Up
LOC105374811	19.7074849694329	25.2926588253099	12.2605864949302	0.484816328287432	-1.04448980626088	0.00736511678300621	0.250801608347633	Down
LOC105375021	1.50541916171242	0.246015713801138	3.18462375892747	10.9004406378735	3.44631455036901	0.0279840300848085	0.415124332261023	Up
LOC105375161	2.18489427333333	3.82356497833333	0	0.0501237778872557	-4.31836103341893	0.0305483558926182	0.425492689650035	Down
LOC105375386	1.55656292659822	2.60251875502331	0.161955155364759	0.102390731895311	-3.28784296210618	0.017252113654807	0.34763196472708	Down
LOC105375543	1.32511078690161	2.19585798088291	0.164114528259889	0.121972280270245	-3.03537478038239	0.0408354585581957	0.468621228701789	Down
LOC105375615	6.98134001508712	10.6987129526281	2.02484276503245	0.191195559538342	-2.38687907735533	0.00143835458010979	0.125524869705116	Down
LOC105375748	25.0888604963118	32.9106630733674	14.659790393571	0.445315843301968	-1.1670991544594	0.0102377322511705	0.285849062840345	Down
LOC105375754	211.208925621707	283.59990465136	114.687620248837	0.404538876416469	-1.30564974175455	0.0111240245351008	0.297322040387602	Down
LOC105375855	3.79526623268879	1.46736381232983	6.89913612650074	4.74445258273569	2.2462416379878	0.0242750108535596	0.395345938247585	Up
LOC105376211	18.9367120594192	13.2045080487319	26.5796507403356	2.01784792286138	1.01281744837826	0.013093355239233	0.312956209367807	Up
LOC105376311	16.5899469462139	10.6080438704888	24.5658177138475	2.31289962512076	1.20970265746451	0.0389020296083147	0.460925348726332	Up
LOC105376367	10.8771716706323	14.9816253291954	5.40456679254817	0.363282579203745	-1.46083591024865	0.00817846552711835	0.259921984148399	Down
LOC105376380	1.54836526416795	2.70963921229392	0	0.070479904183286	-3.82664422684432	0.00981674327881427	0.28030376473835	Down
LOC105376412	39.2811769470035	21.2634174987238	63.3048562113764	2.97353648611602	1.57217977809034	0.0276562973306662	0.413807900171683	Up
LOC105376517	2.2223906704601	0.486179463472372	4.53733894644373	9.40687940962909	3.23371620999786	0.00304312199785043	0.176774297355008	Up
LOC105376866	1.62569204110085	2.56995481093162	0.36667501465983	0.144400447371822	-2.79185288299394	0.0412719783554388	0.468992090722692	Down
LOC105377267	23.6545600365856	36.4146169060323	6.64115087732336	0.183662572734709	-2.44487043485833	0.000822043059648044	0.0970062511206054	Down
LOC105377294	5.30525244408728	7.80844058077047	1.96766826184303	0.257757822713286	-1.95591188215952	0.0172724897877496	0.34763196472708	Down
LOC105377762	10.1921452771814	16.6381865350603	1.59742360000956	0.0949025568155981	-3.39740923366118	0.000206840528663484	0.0462017718965827	Down
LOC105378005	25.2310693319701	34.1845524253322	13.293091874154	0.388125327872884	-1.36540551282218	0.0114579397419945	0.300432351665817	Down
LOC105378041	2.09527003788827	0.478703963630668	4.25069147023173	8.8553488869841	3.14654914803945	0.0454630927487024	0.482930300006106	Up
LOC105378198	6.31442316974627	3.39439175933639	10.2077983836261	3.01549151567453	1.59239317606629	0.0398413121939871	0.465532909477927	Up
LOC105378571	9.72359233730264	13.7378787863446	4.37121040524664	0.321331998406936	-1.63786344260461	0.00562107091994206	0.227792988490006	Down
LOC105378631	1.94489017911615	3.02563608596901	0.503895636645658	0.172444856284247	-2.53579299841032	0.0365217161230269	0.45249158935269	Down
LOC105379198	6.44586252936515	8.92591422224451	3.13912693885934	0.350759692207881	-1.51144512587596	0.0191710576488098	0.361937955992584	Down
LOC105379316	5.48214837324215	8.35979880855943	1.64528112615244	0.191608767573705	-2.38376451791709	0.00530136698502061	0.221158380751838	Down
LOC105379322	3.54420400195368	5.96101541182153	0.321788788796551	0.0624186528478903	-4.00187896918279	0.00400841968120105	0.196884760414595	Down
LOC105379749	51.0109098816465	65.1290191381909	32.1867642062541	0.495767878137899	-1.01226329573466	0.0102241308258502	0.285849062840345	Down
LOC107983995	2.54693427660456	4.1936493353168	0.351314198321564	0.088872304681459	-3.49212228842279	0.00368898025491806	0.19388329558271	Down
LOC107984120	7.27905130068974	10.159272767335	3.43875601182942	0.339126301506967	-1.56010541556033	0.00860639304891048	0.265158871554528	Down
LOC107984588	20.0973621028878	25.5774233652488	12.7906137530732	0.498007175979896	-1.00576156408794	0.0273168484669889	0.411353152316302	Down
LOC107984695	11.5884572238045	15.9979374831572	5.70915021133428	0.35643137752647	-1.48830374846176	0.00487304049800482	0.215228718795122	Down
LOC107984706	9.68907137507039	13.9906375719078	3.9536497792872	0.280362419997736	-1.83463511257289	0.0355020326914579	0.448314744752267	Down
LOC107984785	1.41636453115643	2.47863792952374	0	0.0770679140607561	-3.69772584662759	0.0177383750849757	0.352646468645547	Down
LOC107984852	4.60147637426791	6.27584830234086	2.36898047017064	0.382241055711376	-1.38744535139628	0.0402309769072898	0.466972420463483	Down
LOC107984928	2.87056432608861	4.41095717730856	0.816707191128681	0.190619449802746	-2.39123276314021	0.028700250582137	0.419733994973878	Down
LOC107984948	5.25171602529325	0.590464196914736	11.4667184631313	19.2201458637439	4.26454737980763	0.00233826323332074	0.157250297658771	Up
LOC107985021	25.1636283884244	16.9062469376106	36.1734703228427	2.13974206900853	1.09743690027625	0.0338559249624085	0.442675066250642	Up
LOC107985041	2.80825210111201	4.26627248676383	0.864224920242912	0.202376845681288	-2.30488385688899	0.0441706550053381	0.478132675057843	Down
LOC107985224	6.56083032684846	4.08110189676835	9.86713490028861	2.42475344520548	1.27783805803662	0.0364476778987094	0.45249158935269	Up
LOC107985236	9.52246620929077	6.15579603296582	14.011359777724	2.27918991635427	1.18852114398313	0.0414636363798987	0.469064409039892	Up
LOC107985242	7.22267626525189	11.0403838383683	2.13239950109673	0.190845246602044	-2.38952484120819	0.00210837897671025	0.153070742772194	Down
LOC107985270	54.1021697219707	71.1092969226472	31.4260001210688	0.442295310614215	-1.17691814857999	0.0213678340838245	0.375720571454319	Down
LOC107985273	1.85300009724984	0.721257884494387	3.3619897142571	4.63925321732304	2.21389259277243	0.0346293941872372	0.445687975882205	Up
LOC107985485	5.50141184093321	7.92145013871402	2.2746941105588	0.285521492410831	-1.80832874745168	0.017129490223664	0.347084908279275	Down
LOC107985517	2.22839297466983	3.75607728200487	0.191480564889772	0.0711588477133355	-3.81281304077331	0.0351353076463723	0.447456838968301	Down
LOC107985745	29.5475716400713	41.8813333351241	13.1025560466675	0.313127296476408	-1.67517881581153	6.85754789317344e-05	0.0287806534632796	Down
LOC107985900	10.577225695335	14.5400549642644	5.29345333676237	0.362444571368474	-1.46416771417678	0.0419745767900555	0.469469388549557	Down
LOC107985926	5.69179560384043	0.832897820461952	12.1703259816784	14.5859598167886	3.86650841957802	0.0168750512157622	0.344803758675684	Up
LOC107986019	2.575781812119	4.26468543816111	0.323910310729518	0.0876349737128565	-3.51234944857168	0.00392368438376784	0.195732746014017	Down
LOC107986148	101.221935194051	129.714598482998	63.2317174754552	0.487575086463764	-1.03630368417419	0.0125549620344046	0.311251769109412	Down
LOC107986195	10.2798384026435	13.8055290737294	5.57891750786232	0.404042346929853	-1.30742158779142	0.0492904768140112	0.492388999200333	Down
LOC107986784	5.77708041961238	8.2806141981122	2.43903538161264	0.293433110297786	-1.76889642439651	0.00886041955684608	0.267457408548561	Down
LOC107986848	45.0730409279027	22.7590489448787	74.8250302386014	3.2866087846996	1.71659973814506	0.00282586053465609	0.170075304403655	Up
LOC107987171	10.4778550285284	5.06373170097886	17.6966861319278	3.48288361958417	1.80028226613338	0.000994945231096899	0.110841366377726	Up
LOC107987267	10.1116013806429	15.4724617633801	2.96378753699338	0.195145213077894	-2.35738002105995	0.000749429875695899	0.0928010538390881	Down
LOC112268199	46.5105573359398	61.6883555748348	26.2734930174131	0.426395950621185	-1.22973435764974	0.018137353994593	0.356706326069718	Down
LOC112268227	1.33796570525896	2.19466140368864	0.195704774019381	0.122058217904467	-3.03435866309566	0.0336860094341053	0.442349489496098	Down
LOC112268262	8.52528566609265	12.8456189972716	2.76484122452071	0.215278683009355	-2.21572262461247	0.0143112248606883	0.322354756375865	Down
LOC112268422	20.4334285509932	26.0126370480001	12.9944838883173	0.49784069837148	-1.00624391973383	0.0211964489593588	0.375474988418833	Down
LOC114224	13.1203892977398	17.3912724399118	7.42587844151044	0.427140375031483	-1.2272178211062	0.0323822067975679	0.434989054630774	Down
LOC122394733	2.00299246361511	0.361053070573323	4.19224498767083	11.2413685951215	3.49074578393356	0.0110308409694619	0.296946440616948	Up
LOC283028	30.4897511618631	40.1976249964511	17.5459193824124	0.435869305675614	-1.19803248355321	0.0309163962665522	0.427109993044167	Down
LOC439933	6.1150202223022	2.38476572565553	11.0886928844978	4.61666617436362	2.20685141659738	0.00719347689279377	0.248608553336937	Up
LOC646588	14.8162024130321	8.11459066313632	23.7516847462266	2.93195856368758	1.55186471452737	0.048869095131436	0.490869832582075	Up
LPL	70.7117161595838	30.2401427413236	124.673814050597	4.12735811528123	2.04521862097778	0.0019872278742408	0.14914542641752	Up
LRP3	134.7593953822	88.4210209041066	196.543894686324	2.22112259516011	1.15128902482921	0.000582791485543884	0.0841516290475402	Up
LRRC2	7.64577690314763	10.9417636369269	3.2511279247753	0.292613224524667	-1.77293312197619	0.0217685421630568	0.378188107967994	Down
LRRIQ3	10.6382650148528	6.5643666945664	16.0701294419014	2.45757035827371	1.29723272036221	0.0459502398798177	0.484273091293236	Up
LTF	867.126694469373	517.660532151136	1739.2948029979	8.16561512880904	3.02956157039875	0.00316647145374407	0.180062760169755	Up
LTK	546.113253182241	730.540542453939	300.210200819978	0.410812827793813	-1.2834468638019	6.54966487169472e-06	0.0076807101242255	Down
LURAP1L	3.48154247273268	5.52413590525825	0.758084562698592	0.131047911716872	-2.93183373076485	0.0138522349554315	0.320623049574614	Down
LYVE1	5.04131900969105	1.54810643957321	9.69893576984818	6.25561937713977	2.64515273460527	0.000557045809269229	0.0827374082323708	Up
LZTS1	18.6648400172346	27.0019116425944	7.54874451675482	0.280381553206296	-1.83453665985137	0.00074223528198661	0.0928010538390881	Down
MACORIS	4.65923315151617	1.70041015412874	8.60433048136608	5.08280261460009	2.34562420629947	0.0102605381288036	0.286060143998132	Up
MAFB	2845.72765163029	1649.99240266965	4440.04131691114	2.69093288270939	1.4281064077045	0.0132727568844703	0.31523637648521	Up
MAGED4	6.22284690968837	9.20278147828889	2.24960081822102	0.245088133068811	-2.02862746289496	0.0305479526289614	0.425492689650035	Down
MAP7D2	17.8467077068939	26.5384355246597	6.25773728320611	0.234657335739183	-2.09137253301206	0.0119084415089697	0.305296043371759	Down
MARCO	319.641082400429	173.873981986712	513.997216285385	2.95633825577634	1.56381134797264	0.0310430529409865	0.427109993044167	Up
MARVELD1	322.011617939798	202.048251992164	481.962772536642	2.38560783386898	1.25435690026978	5.62893647947775e-05	0.0261556280755624	Up
MC1R	206.732946736934	140.036762583091	295.661192275392	2.11142766451021	1.07821882263532	0.00131409225957556	0.121737043487323	Up
MCC	73.8850592935343	102.776198824422	35.3635399190174	0.34437339435079	-1.53795440778811	0.00337869165642879	0.183734466618287	Down
MCEMP1	293.334343268716	179.997111702773	444.450652023308	2.46942495593307	1.30417512690698	7.09637172922089e-05	0.0287806534632796	Up
MCF2L-AS1	16.8711028978485	22.003697820774	10.0276430006145	0.455384966191409	-1.13484143090319	0.0280883166699602	0.415401516441201	Down
METRNL	1658.42962775458	1119.47543793675	2377.03521417835	2.12341968362792	1.08638954112089	0.00621198085080958	0.239285476988979	Up
MIR223HG	476.454560849522	329.199154369874	672.795102822386	2.04395134551326	1.03136085458171	0.000317916032376955	0.059650585154888	Up
MIR99AHG	2.75308879103883	4.81790538431795	0	0.0397357161702924	-4.65341984292957	0.00423770479310647	0.201807246276794	Down
MKRN3	36.8787354758336	51.2361546115756	17.7355099615109	0.34792964816033	-1.52313247418938	0.000189346217574124	0.0444670711828592	Down
MMP14	100.778611400951	64.5468947587686	149.087566923861	2.31024832777872	1.208047934758	7.20935198408646e-05	0.0287806534632796	Up
MMP8	249.403375958445	70.174331669375	549.135294578104	22.3209149278638	4.48032425892001	4.34129918054659e-05	0.0248038434915239	Up
MMP9	329.212467883412	71.6182302209952	672.6714514333	9.39248339344305	3.2315066600852	0.00852897676922999	0.263980967825758	Up
MORN4	22.4934770931889	29.8109839875994	12.7368012339749	0.429169032019555	-1.22038211703079	0.0238859889930547	0.39244554420025	Down
MPPED2	8.10516267784637	11.1702082798352	4.01843520852793	0.364611677769496	-1.45556732618628	0.0203488793195237	0.372033429508544	Down
MS4A2	24.3267256482675	35.5005804496846	9.42825257971143	0.266116758112748	-1.90986873114542	0.000252551485894978	0.0503023100768162	Down
MSR1	401.953486996348	205.308162859255	664.147252512473	3.23503686702421	1.69378215350679	0.0130515238010691	0.312956209367807	Up
MXRA8	37.4895350332988	52.9417154131177	16.8866278602068	0.318485833019472	-1.65069889536379	0.0124658957046735	0.311251769109412	Down
MYO18B	7.28752808539119	10.2142449020915	3.3852389964575	0.334774556819725	-1.5787382090088	0.0101205050834699	0.285000446431138	Down
MYO1D-DT	1.9521507364128	3.02138230265369	0.526508648091623	0.172675022541335	-2.53386868290557	0.0282260760099974	0.416684393529175	Down
NACA2	34.5360239884053	43.9069158731752	48.7416880917198	2.03533311477653	1.02526493390501	0.033066006748083	0.439389153409548	Up
NACAD	5.96589666775848	8.55588066294144	2.51258467418121	0.297215613330283	-1.75041818936579	0.0299249970991532	0.425037062382606	Down
NCMAP-DT	15.6461561638344	23.1104501825681	5.69376413885597	0.24984282475976	-2.00090730900149	0.00327316836650154	0.182238886768076	Down
NDFIP2	111.870260938309	149.860638432225	61.2164242797543	0.409178400234775	-1.28919810497677	0.000913845271903344	0.105193121697684	Down
NEBL	10.1382960921228	16.0450911746273	2.26256931545012	0.140700667253673	-2.82929892451275	0.00566832089431742	0.228228980558107	Down
NECTIN2	146.041476423956	76.5337252223246	238.718478026131	3.11839765750613	1.64080491197782	0.000723998136006723	0.0917863312560415	Up
NEFL	81.63621445183	111.223031197659	42.1871254573908	0.379956682421982	-1.39609314374488	0.00565068506105891	0.228228980558107	Down
NELL2	2636.90194293796	3560.74580080278	1405.11013245152	0.394631288482832	-1.3414227496989	0.000390264602921665	0.067801247635363	Down
NFILZ	47.7905390865515	63.1764030463902	27.2760538067666	0.432750969448463	-1.20839104336726	0.0415428384564762	0.469064409039892	Down
NID2	13.210729534956	18.0880914174191	6.70758035833843	0.373297294631313	-1.42160304174097	0.0346133652111019	0.445687975882205	Down
NLRP12	522.473884752646	354.623116354191	746.27490928392	2.10529499350131	1.0740223975879	9.63275594261372e-08	0.000301232332918769	Up
NLRP3	1294.61881284893	877.361151204211	1850.96236170855	2.10973174225017	1.0770595682551	0.0166347103387206	0.342985791302652	Up
NMU	3.14345949095208	5.25809298789738	0.323948161691681	0.0710878996730554	-3.81425217940025	0.00134717059691162	0.121737043487323	Down
NOG	108.606736402481	155.48028160598	46.1086761311488	0.296712264436209	-1.75286353384063	0.00225187377913083	0.155471396984344	Down
NPAS2	64.3795074645038	92.2392044987147	27.2332447522225	0.29551856955869	-1.75867930672312	4.54004621635311e-05	0.0248038434915239	Down
NPC1L1	1.74435235606011	0.477520650029149	3.43346129743472	7.24661467465791	2.85730718371971	0.0211327987108374	0.375474988418833	Up
NPIPA2	7.92732940646589	5.03331580411105	11.7860142096057	2.32623336563152	1.21799583393549	0.0345553923536329	0.445687975882205	Up
NPIPB13	167.655813318072	214.594517451693	105.070874473243	0.489593478557595	-1.03034375359552	0.00066543287016948	0.0891822638784997	Down
NPR3	19.0372005023323	24.6012291848687	11.6184955922839	0.473758597628482	-1.07777596977055	0.0384993549443412	0.458458924040667	Down
NR4A1AS	4.81049973656285	2.09365177061847	8.43296369115534	3.98054207067943	1.99296491052502	0.0219547755036749	0.378715164762394	Up
NRCAM	101.827781556984	157.669241937728	27.3725010493256	0.173666525400835	-2.52560839663793	0.00486054709084555	0.215228718795122	Down
NT5DC4	32.5243768902319	10.0733230783283	62.4591153061034	6.20368072238962	2.63312443877922	0.00238490182246905	0.159529641282569	Up
NT5E	502.310203032335	648.844560073191	306.931060311193	0.473076390196392	-1.07985493276221	0.0279876501790862	0.415124332261023	Down
OLFM4	121.834444714574	23.1047984827303	253.473973023699	10.974708162039	3.45611067120589	0.0084523842233243	0.26256967745403	Up
OR2AE1	2.45175009256273	3.75407276790857	0.71531985876828	0.186808262054607	-2.42036983169408	0.0232328566950694	0.388865379277062	Down
OR2I1P	1.67196305594013	2.66244969915405	0.351314198321564	0.140182412041083	-2.83462274163596	0.04884840522172	0.490869832582075	Down
OR4E1	6.5873879532596	9.39628937707529	2.84218605483869	0.299410426096022	-1.73980363496354	0.0127176209572707	0.311515302899831	Down
OR7D2	4.72471507236252	10.4174915313783	8.67070253178036	4.89939304846355	2.29260303489962	0.0305271103388896	0.425492689650035	Up
OSGEPL1-AS1	14.9689891479067	19.63600226873	8.74630498680908	0.448464707969999	-1.15693363848312	0.0311212710319934	0.427109993044167	Down
OTOF	58.0989619849599	35.8330178194208	87.7868875390121	2.44538874017868	1.29006382671049	0.0170535254855616	0.346668795975723	Up
P2RY2	443.416046997963	207.767799707001	757.61371005258	3.64622351210583	1.86640300074159	0.00823080228671582	0.259921984148399	Up
PABPN1L	8.71403456713796	4.38414498239891	14.4872206801234	3.27229801525933	1.71030414362139	0.00307546847634589	0.177878726958086	Up
PADI2	674.537600701401	450.999557039119	972.588325584443	2.15671722808024	1.10883703399071	0.00329182521594728	0.182238886768076	Up
PADI6	23.5223768355063	9.50842263905535	42.2076490974409	4.42647684186305	2.14615887371818	0.00190227090370793	0.146279954779803	Up
PARD6G	24.4033628615833	12.1772363672695	40.7048648540018	3.33830806932321	1.73911709717403	0.00222231772538894	0.15517846504296	Up
PCAT6	3.80773418083457	5.54137537020461	1.49621259500786	0.274572696598994	-1.86473992329766	0.0243539587635876	0.395345938247585	Down
PCSK9	2.44031784026674	0.112500786304808	5.54407391221598	24.4262363039038	4.61035967916384	0.0151588800911474	0.330977251480052	Up
PDCD6-DT	2.87967240898999	0.952492882967109	5.44924511035382	5.71286828533295	2.51421526783757	0.00937796471838304	0.274506633402529	Up
PFKFB2	815.929790271366	541.962513991726	1181.21949197755	2.1796075338015	1.1240683827032	0.0151432553486537	0.330977251480052	Up
PFKFB3	3380.50164515498	2190.53682238055	4967.12140885422	2.26753453882616	1.18112452588664	0.0027017062422063	0.168446396349308	Up
PGAP4	1.5363005870363	2.56029834683319	0.170970240640449	0.104521753797302	-3.25812485756376	0.0432565770238973	0.475602439991252	Down
PHEX	27.4275219854954	35.9698597705759	16.0377382720548	0.44737971610711	-1.16042824782217	0.0287676427737988	0.419816545959479	Down
PHYHIP	7.94605989827815	0.119004149923203	18.3821342294181	153.851973619672	7.26539914051833	0.0156662601934144	0.334790478370199	Up
PKDCC	3.85482801790831	6.11127458084927	0.846232600653694	0.139924691118766	-2.83727753187358	0.0106770455323797	0.293211329394241	Down
PLA2G2C	6.47456773700094	9.40042144066687	2.57342946544636	0.267642795981439	-1.90161927407352	0.017670948794552	0.352023100359444	Down
PLEKHA7	58.2899859991028	74.4460203101593	36.7486069176942	0.493713788654511	-1.01825315702793	0.000420042649057655	0.0702259122872066	Down
PLEKHG4B	2.45926098970894	3.76880797936416	0.713198336835313	0.185303790825471	-2.43203569949538	0.0346302177582494	0.445687975882205	Down
PLEKHH2	57.3309614448065	79.4900005410299	27.7855759831752	0.348977811398717	-1.51879278453462	0.00119520155985749	0.119284930146841	Down
PLK2	142.290169729198	181.462614133523	90.0602438567647	0.496354545611889	-1.01055709026291	0.00382214806527064	0.195732746014017	Down
PP12613	3.06541060752027	0.570695608957553	6.39169727227056	11.0242902375571	3.4626138705143	0.0246702037892613	0.395345938247585	Up
PPP4R1-AS1	2.05318970491648	3.2049618114919	0.517493562815932	0.161128649089403	-2.6337150631363	0.021238117261376	0.375474988418833	Down
PPP4R4	11.6727288035639	16.6897828893958	4.98332335578804	0.299603386383527	-1.73887416437804	0.000787515788754793	0.0956507519266664	Down
PRECSIT	3.21427338530712	4.8422883495998	1.04358676625022	0.215101106674295	-2.21691314758148	0.0369157168656116	0.453304709129235	Down
PRKG2	40.2731241369857	59.8186042402737	14.2124839992685	0.238038984931129	-2.07073022403936	3.06788021127715e-05	0.0221394755400743	Down
PRKN	16.8068894544576	23.334005900194	8.1040675268091	0.349587744694941	-1.51627348492797	0.00429752304329697	0.202992004811085	Down
PSAP	60589.7622611016	41373.0154534526	86212.0913379669	2.08377687820676	1.05920080835651	0.00200340949517986	0.149760846048046	Up
PSMA8	15.9621007342509	20.3352980908671	10.1311709254294	0.499483761651075	-1.00149031850385	0.025046246100093	0.397246589666987	Down
PTAFR	1577.02422388052	1043.2008458327	2288.78872794429	2.19393960156401	1.1335238093676	0.000367967470249644	0.0663862850412891	Up
PTGDR2	84.5237714486651	118.804821784495	38.8157043342251	0.327228850296476	-1.61162814506497	0.0107708592903539	0.294168315669446	Down
PTGER3	16.5354846715491	22.7701695520935	8.22257149748999	0.358626565109292	-1.47944573570524	0.0130312078153333	0.312956209367807	Down
PTGES	36.145894695171	7.29449747528877	74.6144243216807	10.2316705590851	3.35496981284878	2.73581183297487e-05	0.020532814968843	Up
PTPRK-AS1	17.5072924103893	26.2306460930327	5.87615416686485	0.225828208645908	-2.14670238764395	0.00101659290648699	0.111545805288979	Down
PTX3	205.595710321268	95.9740399671101	351.757937460146	3.66431026554927	1.87354166490274	0.0207555170602624	0.373937060254851	Up
PWP2	92.0080765967274	136.14268935765	33.1619262488309	0.243746629825974	-2.03654582337677	0.0200429457718005	0.37014427589128	Down
RAB20	364.61378369796	185.777353324231	603.0623575296	3.2464652912683	1.69886978525212	0.000226909285602347	0.0483806696108731	Up
RAC3	21.4269495884091	14.3989854758561	30.7975684051464	2.13061361114999	1.09126898269313	0.0191261841740903	0.361937955992584	Up
RAI14	9.3550071878954	12.9691976523812	4.536086568581	0.353284148954042	-1.50109907460986	0.0147368263463713	0.326870840320795	Down
RASD2	4.62515169379675	0.600380751306764	9.99151295045005	16.6660555926243	4.05884079247442	0.00984491717542892	0.28030376473835	Up
RASSF6	81.7001596507389	51.9143905510198	121.414518450364	2.33955760083276	1.22623574885757	0.0259541245578542	0.40146515999919	Up
RBMS3	9.61847540945468	13.1980761952761	4.84567436169276	0.37069796911026	-1.43168388359483	0.028957876435258	0.421191190352517	Down
REG4	17.6762582503249	27.6553557990701	4.37079485199802	0.158609692470059	-2.65644715958804	0.0114042075810563	0.300432351665817	Down
RFPL1	1.94001942491907	3.14533994660446	0.332925396005208	0.11870267640193	-3.07457563094156	0.0149201975364864	0.329614981634977	Down
RGPD6	12.7877496598719	6.02250610791603	21.808074395813	3.6241141205678	1.85762838545727	0.0140485924587892	0.321781672769657	Up
RHOXF1-AS1	6.33006843802814	10.0330919610134	1.39270374071449	0.13820821302902	-2.85508474439875	0.00464271878629107	0.210724990621962	Down
RIMBP2	10.4280041337727	2.30081366957815	21.2642580860322	9.2443421541456	3.20857065822115	0.01375584872301	0.320147547703632	Up
RLN1	4.16105407845757	6.05684062705097	1.63333868033304	0.27800859403725	-1.84679861343757	0.0222688766090977	0.382130865828683	Down
RLN2	36.4386283895952	46.8669761221622	22.5341647461724	0.481617096751618	-1.05404148816978	0.0492112615830193	0.492388999200333	Down
RNASE1	56.9748203661954	16.9443999552732	110.348714247425	6.50825111477527	2.70226991712165	0.00179382220019017	0.141418008160371	Up
RNASE4	160.723711278085	102.368189969883	238.531073022355	2.33107897239605	1.22099788098081	0.00109266213171957	0.11442530882616	Up
ROR1	3.1908861008042	4.53435269836444	1.39959730405721	0.306211872481092	-1.70739787463118	0.0472798920024461	0.48662238817438	Down
RORC	167.405589247821	223.725170290296	92.3128145245217	0.412671395903832	-1.27693465270877	0.00132795451923538	0.121737043487323	Down
RPL26L1-AS1	5.22616418067976	7.10569399375917	2.72012442990723	0.384511251641326	-1.37890227966609	0.0491804196222509	0.492388999200333	Down
RSPH1	3.12551727421687	4.68146927313957	1.0509146089866	0.222323960728592	-2.16926465321844	0.0398468183457629	0.465532909477927	Down
RTKN2	690.193586423827	991.334433137095	288.672457472804	0.29122027247397	-1.77981730672827	2.15191634924533e-08	8.07528129217803e-05	Down
RUNDC3A	10.7717360484025	6.0990783541511	17.0019463074043	2.7699852844753	1.46987831198894	0.0465271382190447	0.486362155649755	Up
RYR3	5.2814823068234	7.48458434414005	2.34401292373452	0.307785617823636	-1.70000227575954	0.0218643279137794	0.378715164762394	Down
S100A9	32732.4060106498	22402.1317435566	46506.1050334407	2.07596698581801	1.05378350064408	4.47912201873668e-05	0.0248038434915239	Up
S1PR3	235.861142138061	158.795897602956	338.614801518201	2.13204015607701	1.09223461090553	0.0152785506299264	0.331435902430351	Up
SASH1	233.737054581519	156.504571498923	336.713698691647	2.15125931457576	1.10518143889565	0.00499941985109172	0.21663767821255	Up
SCART1	319.769738479481	407.211049093041	203.181324328068	0.498953899117078	-1.00302157108365	0.000200528607673547	0.0457888661588862	Down
SCGB1C1	5.07342809378884	7.60499991039134	1.69799900498549	0.224401395203362	-2.15584644903551	0.0437990018150896	0.47668252381469	Down
SCUBE3	18.0295225993956	10.655492127867	27.8615632281004	2.61817152635568	1.38855961680818	0.0372029805288726	0.454748875350642	Up
SDC3	73.1288404042113	42.733002833073	113.656623832396	2.66045821698645	1.41167474589268	0.00239878781973169	0.159529641282569	Up
SDSL	24.6646371122064	16.6285585823671	35.3794084853255	2.13223172863763	1.09236423715396	0.0211097429645614	0.375474988418833	Up
SEMA5A	27.5626951402554	35.6961283968586	16.7181174647844	0.467943147753799	-1.09559483310421	0.0442893320724293	0.478328203968528	Down
SEMA6B	36.1420794078228	13.502790248328	66.3277982871491	4.9181642552286	2.29811991839202	2.48310564936362e-05	0.0196944578964215	Up
SERPINE2	82.0540361967617	115.750508401775	37.125406590078	0.32020095977578	-1.64295046266816	0.00124383979945178	0.119682903369814	Down
SERPING1	184.832843457629	121.789504404827	268.890628861365	2.20723076270696	1.14223746913234	0.0184931500195506	0.358087692277429	Up
SFRP5	25.5216948012757	39.0032621035795	7.54627173153715	0.193228910840136	-2.37161712905087	0.0126961888971351	0.311396852649603	Down
SH3PXD2B	45.2668871238702	30.1537369066997	65.4177540800975	2.16821385867967	1.11650706187641	0.00348974820568412	0.184966512947037	Up
SHANK1	11.3876923949364	18.4475687104709	1.97452397422359	0.109119115387654	-3.19602424107812	0.000249278767299563	0.0503023100768162	Down
SHB	34.5773611582281	21.9860525258992	51.3657726679998	2.33312718650825	1.22226495556184	0.0026073893202085	0.165278533159028	Up
SHISA8	64.5631805098601	35.5332267065493	103.269785580941	2.90260791994155	1.5373497079763	0.00348047006715191	0.184966512947037	Up
SHOX2	1.59923549831565	0.369518165017868	3.23885860937936	8.61408295999929	3.10669721786851	0.0311805304090384	0.427348642852292	Up
SIAH3	9.37037639589044	14.7158024059872	2.24314171576147	0.152345116642708	-2.71458483909179	0.000718898462082057	0.0917863312560415	Down
SIGLEC1	881.337911688763	492.022921207439	1400.42456566386	2.84611705132838	1.50899499633327	0.0320811608393226	0.433361282093744	Up
SIGLEC11	27.7116759392119	13.8482933682997	46.1961860337616	3.32660519873308	1.7340506574359	0.0031860023811235	0.180062760169755	Up
SIGLEC12	31.1425896762207	12.7570685135447	55.6566178931219	4.36859341093652	2.1271688390571	0.0114398419989314	0.300432351665817	Up
SIGLEC16	115.514566394913	72.1723613839233	173.304173076232	2.3986392117216	1.26221617280274	0.000472617962921552	0.0738977569858089	Up
SLC16A10	248.086877473957	332.804959635707	135.129434591624	0.406071645277036	-1.30019380302622	0.00110682844775879	0.11442530882616	Down
SLC22A18AS	7.78399936052946	3.50107148720371	13.4945698582971	3.86069849543257	1.94886189016974	0.00494668442118252	0.21559564260268	Up
SLC22A3	1.81000983347207	3.04764198350228	0.159833633431792	0.0873365795272256	-3.51727015963823	0.00936082123118693	0.274506633402529	Down
SLC25A13	806.198611748117	550.079293196897	1147.69103648308	2.08662120098995	1.06116872169827	0.0101313914496386	0.285000446431138	Up
SLC26A5	5.99702251671149	9.34929137143646	1.52733071041153	0.164606073415037	-2.60291052751113	0.00391726750575605	0.195732746014017	Down
SLC26A7	16.2790804492519	23.0476255909761	7.25435359361974	0.314989117204564	-1.6666261101676	0.00983067809251169	0.28030376473835	Down
SLC28A2-AS1	2.79908614111022	4.77017306646255	0.170970240640449	0.0559745304184984	-4.15908566970258	0.00923185482184197	0.272783137042868	Down
SLC2A9	212.072579840812	131.234099769586	319.85721993578	2.43751972227087	1.2854138919319	4.75903835044961e-05	0.0248038434915239	Up
SLC35D3	4.21725161631211	6.24841299497932	1.50903644475582	0.245271947736635	-2.02754585559243	0.0165969348027514	0.342985791302652	Down
SLC35G2	44.3572221556939	19.6821742334415	77.2572860520304	3.91991398568991	1.97082199776393	0.00339795661229791	0.183734466618287	Up
SLC4A10	368.212424004308	560.160372320319	112.281826249626	0.200569402126646	-2.31782656255206	1.08972317571697e-05	0.0107613031294619	Down
SLC51A	16.3081488587638	1.3378628947095	36.2685301441695	27.1743923782038	4.76417587171299	0.00167156599358642	0.137130894110779	Up
SLC6A8	41.893798248696	25.3778338974592	63.9150840503451	2.51272706861774	1.32925397478571	0.00573527068822534	0.230393215184329	Up
SMAD6	55.4901767003193	19.4260657905811	103.575657913304	5.32934964508766	2.41395948775857	0.0273636961159318	0.411398261396818	Up
SMIM43	14.2506893833194	6.81788713476086	24.1610923813974	3.55380401179271	1.82936412058683	0.0114448505890386	0.300432351665817	Up
SPIN2A	2.47615692670779	0.24204892065012	5.45496760145135	18.6122316376471	4.21817914219968	0.00472468811074388	0.211573563298061	Up
SPINK2	22.0172613058935	29.2064649153242	12.4316564933192	0.427360484080933	-1.22647457962732	0.0390327508196911	0.461772700901553	Down
SPINK8	4.36932424017573	1.5687519889273	8.10342057517365	5.17545404145616	2.37168543548596	0.0243477169019629	0.395345938247585	Up
SPR	22.5497627287101	14.730094160348	32.9759874865263	2.23928417468497	1.16303762394473	0.0192106773810525	0.361937955992584	Up
SPRY1	73.6493354601164	95.4169793491187	44.6258102747799	0.467652784878964	-1.09649031603316	0.0137866662337864	0.320147547703632	Down
SRPX	3.21914065060422	5.10014601310676	0.711133500600833	0.137170861878327	-2.86595404113292	0.0161967298565484	0.338658567838015	Down
SSC4D	9.36016922774832	3.59921824225224	17.0414372084098	4.71493685384976	2.23723844932077	0.00381685925083458	0.195732746014017	Up
ST6GALNAC1	26.6015374654735	35.2725916478559	15.0401318889637	0.427643949994513	-1.22551796497956	0.0298276923338514	0.424672795656827	Down
STAG3	155.715281731413	88.1809984253542	245.760992806158	2.7870439615349	1.47873575902162	0.00317184836148888	0.180062760169755	Up
STARD13	14.8100173295555	9.5005198094408	21.889347356375	2.31467424031944	1.21080916759123	0.00221013900076886	0.15517846504296	Up
STX11	2510.16561599912	1738.53052980107	3539.01239759651	2.03561772382275	1.02546665781499	0.00470008037346769	0.210975138869316	Up
SULF2	3827.29640337945	2524.62744681257	5564.18834546862	2.20398627329137	1.14011523864767	0.00804045616693487	0.259661065508088	Up
SUSD4	110.219206940896	147.736762618966	60.1957993701362	0.407599971230352	-1.29477414521344	0.02691894769577	0.40946730746499	Down
SYN2	1.78388807222856	0.575769155862827	3.39471329404954	5.74517782738207	2.52235154852183	0.0424726627373605	0.471822687407028	Up
TAF12-DT	15.947908035603	7.03896547445194	27.8264981171378	3.93901682246242	1.97783557832065	0.00062051338764018	0.086242168091057	Up
TARM1	6.4396490932571	1.56474101421758	12.9395265319765	8.28810774885943	3.05104275878396	0.0109230199392899	0.295741158904612	Up
TAS2R10	9.12485190069041	12.7374684316342	4.30802985943201	0.342232264333837	-1.54695231694141	0.0259870042828428	0.401483355180638	Down
TAS2R46	3.062601504203	4.56657898909674	1.05729819101134	0.228967000830332	-2.12678840559977	0.0191295725269694	0.361937955992584	Down
TBC1D3D	12.7960867658991	4.5139838217902	23.8388906913776	5.30761621046456	2.40806405434083	0.00224476718943447	0.155471396984344	Up
TBC1D3F	8.51289314478536	1.06050661490761	18.4494085179557	17.3628926345423	4.11793541374499	0.0430545003804354	0.474357951049976	Up
TBC1D3G	3.87239403309361	1.05920300398959	7.6233154052323	7.17142275807474	2.84225936751774	0.0487344943793181	0.490824110595355	Up
TCN2	182.294324130227	72.3161125235985	328.931939605732	4.55066880398339	2.18607859130766	2.34255326019681e-16	4.39533268210727e-12	Up
TEX101	1.30777009002981	2.1671312910286	0.161955155364759	0.123312398855799	-3.01961022727596	0.0377336638912541	0.455889720277914	Down
TFAP2A-AS1	5.56256868618303	2.57718505976267	9.54308018807683	3.70334328610735	1.88882828815651	0.0272931443069755	0.411326318579745	Up
TGFBI	5452.37556936763	3650.15540276315	7855.33579150694	2.15205927770525	1.10571781696219	0.00196945240693489	0.149003368997255	Up
TGM2	60.0961102290884	29.9387104165623	100.30597664579	3.34876135750782	1.74362756905531	4.08429102204649e-06	0.00510890349644388	Up
THEM5	14.6492292336525	19.2847846778976	8.46848864132579	0.436453669537035	-1.19609957797807	0.0193727859957976	0.364220023686523	Down
TIMP3	2.9246357482723	4.37093314340754	0.996239221425324	0.233039870172132	-2.10135129203005	0.0454565442462174	0.482930300006106	Down
TLCD2	32.5336491620828	44.0844730244705	17.1325506788992	0.388105314322189	-1.36547990681998	0.00176821232714008	0.141178586783529	Down
TLR4	1625.33703831302	1113.0804841213	2308.34577723532	2.07393948597284	1.05237379937749	0.0025218813153444	0.162605014157412	Up
TLR8	777.250025118236	533.598788602974	1102.11834047192	2.06555905500071	1.04653230790099	0.00338413050223357	0.183734466618287	Up
TMEM171	13.3469709381991	19.0524694991166	5.73963952364244	0.300950792821264	-1.7324004775241	0.0150068998857054	0.329878667575918	Down
TMEM200A	54.3972548247564	71.6261832388095	31.4253502726856	0.439980742704194	-1.18448771434913	0.00123359643113319	0.119682903369814	Down
TMIGD3	17.2976109146949	7.77894286913694	29.9891683087722	3.86186436751958	1.94929749630746	0.00246728099323374	0.160550615541794	Up
TMPRSS9	1.66257424702846	0.363134692745456	3.3951603194058	9.00234674094941	3.1703011336875	0.0471994242024759	0.48662238817438	Up
TNF	1270.12143337577	369.446157372079	2471.02180138069	6.68828936564296	2.74163726628052	0.00208575481967416	0.153070742772194	Up
TNFSF13	141.810868790103	98.0625347614454	200.141980828313	2.04097677781369	1.02925976751339	0.00330376586376553	0.182238886768076	Up
TOM1L1	11.9472342762661	16.2072420043377	6.2672239721706	0.38915883912825	-1.36156896885327	0.00615426374155835	0.238087526974968	Down
TP63	29.6509025401123	38.1817618572162	18.2764234506405	0.478883530804068	-1.06225327392163	0.0344976658037683	0.445687975882205	Down
TPPP	90.940438692056	119.203527646036	53.2563200867495	0.447142697779466	-1.16119277908172	0.00468274123144471	0.210724990621962	Down
TSPAN15	65.8670454517039	91.8399198999238	31.2365461874106	0.340599438540499	-1.55385203807262	0.000129763566825914	0.0399139967926989	Down
TTC39C-AS1	34.8074969327443	47.0677683323042	18.4604683999977	0.393076307080701	-1.3471186878471	0.00420795280620538	0.201412802303142	Down
TTLL10	5.33201261015397	7.67751451172276	2.20467674139558	0.290075398667595	-1.7855001493179	0.00695661208721554	0.245530690746624	Down
TXNRD3	22.7142183444795	32.1535436029377	10.1284513332019	0.31562425495027	-1.66372001769856	0.000423653556373519	0.0702259122872066	Down
U2AF1	457.542741038963	315.333690738327	647.154808106477	2.05208519197583	1.03709062543318	0.00524136728131022	0.221158380751838	Up
UNC5B	21.7214618424025	10.0068961917548	37.3408827099328	3.72717200655081	1.89808140003583	0.00159300361164643	0.134033752310861	Up
USP12-DT	2.09866166588107	3.38226891111001	0.387185338909153	0.110420583182	-3.17891896908721	0.00430585822708586	0.202992004811085	Down
USP53	989.745141021059	1271.86705316384	613.582591497347	0.482519681029275	-1.05134030661179	0.000745936748712866	0.0928010538390881	Down
VCAM1	32.5515766133091	11.7885633742382	60.2355942654037	5.12178484629948	2.35664665010518	0.000121450188718672	0.0386232184903127	Up
VNN1	352.650885309438	222.58205589992	526.075991188796	2.36409932903365	1.24129065247559	0.0147160554680664	0.326870840320795	Up
VSIG4	197.908373714409	61.2321762825	380.14330362362	6.20971037259462	2.63452598120491	3.08103790505539e-09	1.44523785531386e-05	Up
VWA2	1.95224466627271	3.15997280501657	0.341940481280899	0.117613229133622	-3.08787775127722	0.0319911107222186	0.432806436372843	Down
WFDC1	7.43610562151838	0.239696613661525	17.0313176319942	58.4324812783521	5.86869864810952	6.59427456524887e-05	0.0287740403878522	Up
WWP1-AS1	39.1083642554619	51.8766908908433	22.0839287416201	0.42674181180922	-1.22856462335799	0.00585628719853686	0.232734601142585	Down
WWTR1	38.4498991220153	51.551371938753	20.9812686996984	0.40871341753728	-1.29083848892357	0.00682067490159499	0.242839322919595	Down
ZBTB47-AS1	8.03574900097865	4.94347827601837	12.158776634259	2.46012010940869	1.29872875337679	0.0475380522819813	0.487172443194676	Up
ZCCHC24	194.189692904824	132.133835212635	276.93083649441	2.09401996190953	1.06627519528239	0.00172983695652964	0.139198178103165	Up
ZDHHC11B	123.048213411233	169.13003307932	61.6057871871171	0.364064782809352	-1.45773290401875	0.000600950178263033	0.0847673631491346	Down
ZNF114	2.21604230644073	0.703705536240284	4.23249133337465	5.90709828482735	2.56244961633736	0.0352492518677655	0.44794182730687	Up
ZNF462	17.64013694298	25.1761780724631	7.5920821036692	0.304453893349168	-1.71570433267694	0.000253975078646745	0.0503023100768162	Down
ZNF503-AS2	4.24535091997541	1.58719690757971	7.78955626983634	4.96228524961388	2.3110046688005	0.00397165031893825	0.196105460353259	Up
ZNF521	6.67163062295491	8.89377027213417	3.70877775738257	0.412998368875924	-1.2757920111101	0.025350410965726	0.398700554023401	Down
ZNF835	12.3106430073252	16.595883636535	6.59698883504555	0.396760695166508	-1.33365898170538	0.045755456177934	0.483987211530024	Down
