# Supplementary material for: IL-27 as a novel biomarker for pruritus in nodular prurigo and bullous pemphigoid
Source: Front Immunol. 2024 Dec 13;15:1499868. doi: 10.3389/fimmu.2024.1499868 (PMC11681427; doi:10.3389/fimmu.2024.1499868)
Supplement: Supplementary file 3 [file DataSheet1.zip › data/PN_HC_UP10_DOWN10_FPKM.xls]

id	HC1	HC2	HC3	HC4	HC5	HC6	HC7	HC8	PN1	PN2	PN3	PN4	PN5	PN6	PN7	PN8	PN9
CCL19	0	0	0	0	0	0.04261872	0	0	0.217967772	0.043209114	0	0	0	0	0.382706615	0.578358285	0.042097206
COL4A1	0	0.003740088	0	0.001971753	0	0	0	0	0	0	0	0	0.011686413	0.091330561	0.007183308	0.023219011	0
GLYATL2	0	0	0.011053951	0.01174541	0	0	0	0	0.045491822	0.033817981	0.032726575	0.058058638	0.058011715	0.054404129	0.028526533	0.012573807	0.087860633
LOC105376213	0	0	0	0	0	0	0	0	0.009797433	0.009711031	0	0.010003127	0.069965298	0	0.122873416	0.043327707	0
LOC105376279	0	0	0	0	0	0.023047178	0	0	0	0.093465794	0	0	0.192398633	0.225542376	0.118262015	0.15638112	0.159356092
LOC107984758	0	0	0	0.033423351	0	0	0.032369696	0	0.388361708	0.160390351	0.341470982	0.033042938	0	0	0	0.715613603	0
LYPD1	0	0	0	0	0	0	0	0	0	0	0.042839087	0.015199751	0	0	0.102688386	0	0.028752392
RBM12B-AS1	0	0	0	0	0	0	0	0	0.041994919	0.041624576	0.040281229	0.128629771	0	0.20088859	0.421339703	0.092858183	0
TBC1D3F	0	0	0	0.014804758	0	0.112117808	0	0	0.903123278	0.412057252	0.013750309	0.307361365	0.029248853	1.062910526	1.815822988	0	0.013843232
ZNF593OS	0	0	0	0	0.022151501	0	0	0	0.085435861	0.042341212	0.081949473	0.087229563	0	0.051086804	0.05357422	0.188913777	0
BMPER	0.00534687	0.01044906	0.03110632	0.02754343	0	0	0.03201016	0.02618485	0	0	0	0.00544599	0.00544159	0	0	0	0
GAB4	0.01543636	0	0.06735278	0.0238553	0.08783841	0	0.01540218	0.10583367	0	0.01526342	0	0.00786126	0	0	0	0	0
KCNIP4	0.01021868	0	0.02229335	0.00526397	0.01585853	0.00498307	0.01274507	0	0	0.0050521	0	0	0	0	0	0	0
LOC105375543	0	0.02473565	0.09818234	0.07824296	0.026191	0	0.12629398	0.09917819	0	0	0	0	0	0	0	0	0
LOC105377156	0.51652575	0.26332581	0.0217752	0.04627462	0	0.04380525	0	0	0	0	0	0	0	0.0267927	0	0.91645926	0.06490382
LOC105378274	1.61816775	2.8109237	0	0.18523785	0	0	0	0.35220206	0	0	0	0	0	0	0	0	0.17320718
LOC107984739	0.35531197	0	0.0861287	0.64061423	0.45951179	0	0.44315655	0.34800918	0.08861428	0	0	0	0	0	0	0	0.0855726
RFPL4A	0.04888813	0	0.05925316	0.18887889	0	0	0.02438994	0	0	0.0120851	0	0	0	0	0	0	0
RPRM	0	0.10232749	0.42647307	0.75525046	0	0	0	0	0.02089431	0.02071005	0	0.02133298	0	0.02498772	0.02620437	0	0.02017712
TSLP	0	0.02108701	0.01046249	0.07781865	0.04465538	0	0	0.08454887	0	0	0	0	0	0	0	0	0.01039494
