# Supplementary material for: IL-27 as a novel biomarker for pruritus in nodular prurigo and bullous pemphigoid
Source: Front Immunol. 2024 Dec 13;15:1499868. doi: 10.3389/fimmu.2024.1499868 (PMC11681427; doi:10.3389/fimmu.2024.1499868)
Supplement: Supplementary file 3 [file DataSheet1.zip › data/allexp_GSVA_BP-vs-HC.xls]

geneset	logFC	avgExp	t	pval	FDR	B
Valine, leucine and isoleucine biosynthesis(hsa00290)	0.573506353	-0.036662951	3.195564	0.003707165	0.160798267	-1.856414771
Staphylococcus aureus infection(hsa05150)	0.491104917	-0.019204997	4.47681528	0.000139852	0.044585937	1.067678613
Other glycan degradation(hsa00511)	0.439836263	-0.037366051	2.898906561	0.007611577	0.246954593	-2.489431717
Graft-versus-host disease(hsa05332)	0.424604146	-0.036275112	4.243444508	0.000256979	0.044585937	0.523110779
Ascorbate and aldarate metabolism(hsa00053)	0.42249047	0.005259273	3.410529492	0.002173136	0.150815653	-1.383094516
Proteasome(hsa03050)	0.404228267	-0.034204995	2.644452356	0.013827986	0.28155076	-3.00917034
Autoimmune thyroid disease(hsa05320)	0.37571913	-0.042993609	3.85162142	0.000708458	0.081944984	-0.384072298
Virion - Human immunodeficiency virus(hsa03260)	0.362524719	-0.007409675	2.399821023	0.024039364	0.379677163	-3.484200446
Neomycin, kanamycin and gentamicin biosynthesis(hsa00524)	0.356497766	-0.014256905	1.98387772	0.058166289	0.611627341	-4.224322524
Allograft rejection(hsa05330)	0.353131018	-0.042734765	3.42397563	0.002101096	0.150815653	-1.353144703
Asthma(hsa05310)	0.3505209	-0.025634704	2.646966629	0.013748068	0.28155076	-3.004155296
Intestinal immune network for IgA production(hsa04672)	0.349861624	-0.025910983	2.968224399	0.00644718	0.246954593	-2.343904324
Leishmaniasis(hsa05140)	0.333685713	-0.055906318	3.27552845	0.003042597	0.160798267	-1.681615396
Collecting duct acid secretion(hsa04966)	0.330171336	0.006218264	2.887115901	0.007828532	0.246954593	-2.514027767
Glycosphingolipid biosynthesis - globo and isoglobo series(hsa00603)	0.326881498	0.01094493	2.652876739	0.013561909	0.28155076	-2.992356768
Lysosome(hsa04142)	0.322520013	-0.058293995	2.597108442	0.015416324	0.28155076	-3.103121734
Type I diabetes mellitus(hsa04940)	0.316592712	-0.03506883	3.212719678	0.003553746	0.160798267	-1.819048267
Phagosome(hsa04145)	0.314581371	-0.040355355	2.680475389	0.012723415	0.28155076	-2.937075844
Glycosaminoglycan degradation(hsa00531)	0.288804895	-0.027723016	1.832409364	0.078630259	0.665480489	-4.469260549
Rheumatoid arthritis(hsa05323)	0.283789406	-0.023562897	2.606445416	0.015090198	0.28155076	-3.084666197
Legionellosis(hsa05134)	0.281736611	-0.054814161	2.597937058	0.015387118	0.28155076	-3.101485355
African trypanosomiasis(hsa05143)	0.272158985	-0.03304824	2.650132893	0.013648041	0.28155076	-2.997836139
Tuberculosis(hsa05152)	0.269011209	-0.050716627	2.328412877	0.028127676	0.384616452	-3.617694071
Viral myocarditis(hsa05416)	0.268027216	-0.055438593	2.399566909	0.024052892	0.379677163	-3.484679855
Synaptic vesicle cycle(hsa04721)	0.26230583	-0.007957132	2.399212872	0.024071751	0.379677163	-3.485347724
Pertussis(hsa05133)	0.258019046	-0.053118849	2.351121043	0.026763353	0.384616452	-3.575511421
Fructose and mannose metabolism(hsa00051)	0.251835633	-0.027721717	1.873726419	0.072507589	0.648334995	-4.403867674
Galactose metabolism(hsa00052)	0.250941703	-0.02203103	1.872788816	0.072641812	0.648334995	-4.405363652
Antigen processing and presentation(hsa04612)	0.243307509	-0.050869091	2.059747974	0.049800033	0.571654574	-4.096408712
Sulfur metabolism(hsa00920)	0.239278168	-0.040355788	1.461251203	0.156197759	0.803657124	-5.005011191
Toxoplasmosis(hsa05145)	0.234428389	-0.057314408	2.243133768	0.033836523	0.434861977	-3.773797185
Malaria(hsa05144)	0.227981459	-0.030478086	2.061888378	0.049580346	0.571654574	-4.092751411
Virion - Adenovirus(hsa03267)	0.222632842	-0.04872176	1.223025057	0.232537168	0.820798542	-5.29543359
Drug metabolism - other enzymes(hsa00983)	0.219073383	-0.002494805	2.047536541	0.051070005	0.571654574	-4.117223808
Amoebiasis(hsa05146)	0.215722526	-0.02815474	2.020678966	0.053964682	0.585179518	-4.162699384
Influenza A(hsa05164)	0.208802734	-0.030148371	1.916053228	0.066668407	0.648334995	-4.335759732
Fc gamma R-mediated phagocytosis(hsa04666)	0.208461006	-0.052576864	1.815082163	0.081327754	0.671922157	-4.496358841
Huntington disease(hsa05016)	0.205456526	-0.032554607	1.703350142	0.100699314	0.728571844	-4.666357206
Nitrogen metabolism(hsa00910)	0.201096982	0.030287124	1.509956458	0.14338494	0.803657124	-4.940282487
Oxidative phosphorylation(hsa00190)	0.199927366	-0.020138062	1.250967012	0.222337418	0.803657124	-5.263686195
Vibrio cholerae infection(hsa05110)	0.199669379	-0.039666241	1.615818751	0.118477601	0.790610142	-4.793616855
Glycolysis / Gluconeogenesis(hsa00010)	0.198430288	-0.029441585	1.455220704	0.157846399	0.803657124	-5.01290266
Notch signaling pathway(hsa04330)	0.197348668	-0.059952807	1.791125626	0.085188106	0.687448202	-4.533503921
Prion disease(hsa05020)	0.193804905	-0.028455811	1.628122794	0.115830707	0.788103048	-4.776050689
Viral protein interaction with cytokine and cytokine rece...(hsa04061)	0.190169368	0.002927317	1.933086032	0.06443696	0.648334995	-4.308038353
Vitamin digestion and absorption(hsa04977)	0.188146275	0.009371395	1.539984589	0.135920316	0.799626804	-4.89950371
Complement and coagulation cascades(hsa04610)	0.18765651	-0.008739542	1.550833554	0.133302808	0.799626804	-4.88460892
Primary bile acid biosynthesis(hsa00120)	0.187261465	-0.009436061	1.777957971	0.087376055	0.689079339	-4.553760693
Non-alcoholic fatty liver disease(hsa04932)	0.187163228	-0.040445275	1.590116418	0.124169048	0.799626804	-4.829965937
Retinol metabolism(hsa00830)	0.184843235	0.069375749	1.699925894	0.101349967	0.728571844	-4.67143495
Epithelial cell signaling in Helicobacter pylori infection(hsa05120)	0.184401476	-0.011842482	1.741546423	0.093677744	0.706656027	-4.609178156
Neutrophil extracellular trap formation(hsa04613)	0.182734572	-0.021929437	1.559799622	0.131170909	0.799626804	-4.87223484
Amino sugar and nucleotide sugar metabolism(hsa00520)	0.180241303	-0.051647814	1.404680269	0.172217821	0.803657124	-5.077960547
Glycerolipid metabolism(hsa00561)	0.177250584	-0.031833066	1.751707154	0.091881496	0.706656027	-4.593802511
Systemic lupus erythematosus(hsa05322)	0.176632889	-0.014412644	1.572877806	0.128111566	0.799626804	-4.854081621
Carbohydrate digestion and absorption(hsa04973)	0.174440393	-0.005256546	1.56139551	0.1307944	0.799626804	-4.870026263
mTOR signaling pathway(hsa04150)	0.173112081	-0.041625367	1.861509853	0.074273404	0.648334995	-4.423316054
Sulfur relay system(hsa04122)	0.165911696	-0.054790426	1.104213746	0.279842817	0.883446483	-5.423290686
Central carbon metabolism in cancer(hsa05230)	0.165617206	-0.044367304	1.497806392	0.146498543	0.803657124	-4.956594409
Glutathione metabolism(hsa00480)	0.163563347	-0.013061746	1.37025857	0.182586417	0.803657124	-5.121154098
Diabetic cardiomyopathy(hsa05415)	0.163104035	-0.024717849	1.326733079	0.19639202	0.803657124	-5.174457956
Glycosphingolipid biosynthesis - ganglio series(hsa00604)	0.162807413	-0.045073198	1.258358221	0.219696971	0.803657124	-5.255183143
Bladder cancer(hsa05219)	0.158806619	-0.023988019	1.385488615	0.177939744	0.803657124	-5.102155307
Natural killer cell mediated cytotoxicity(hsa04650)	0.158146934	-0.036310746	1.261334321	0.218640544	0.803657124	-5.251746971
Fc epsilon RI signaling pathway(hsa04664)	0.158077065	-0.056591383	1.437102769	0.162883669	0.803657124	-5.036447192
Cholesterol metabolism(hsa04979)	0.156007299	-0.006581036	1.164351448	0.255092592	0.851126244	-5.360030625
Citrate cycle (TCA cycle)(hsa00020)	0.155674046	-0.042502452	1.097754102	0.282601036	0.883446483	-5.429906042
Maturity onset diabetes of the young(hsa04950)	0.155528968	0.11303479	1.37909022	0.179880405	0.803657124	-5.11015881
Osteoclast differentiation(hsa04380)	0.154747686	-0.032379557	1.472713934	0.153102219	0.803657124	-4.989936085
Virion - Herpesvirus(hsa03266)	0.15283132	-0.047192392	0.869189248	0.392876202	0.966865547	-5.640953371
Epstein-Barr virus infection(hsa05169)	0.150735035	-0.05235159	1.462706568	0.155801967	0.803657124	-5.003102629
Parkinson disease(hsa05012)	0.149580576	-0.038084492	1.222935087	0.232570569	0.820798542	-5.295534792
Chemical carcinogenesis - reactive oxygen species(hsa05208)	0.14627159	-0.032096502	1.304003909	0.203916731	0.803657124	-5.201703815
Amyotrophic lateral sclerosis(hsa05014)	0.146014819	-0.03714522	1.341464073	0.191631464	0.803657124	-5.156582909
B cell receptor signaling pathway(hsa04662)	0.145735956	-0.038884417	1.420046665	0.167742348	0.803657124	-5.058385217
Alzheimer disease(hsa05010)	0.145702582	-0.039325572	1.37472898	0.181212714	0.803657124	-5.115596025
Pentose and glucuronate interconversions(hsa00040)	0.144572563	0.01973208	1.174333714	0.251145158	0.851126244	-5.349239835
Pathways of neurodegeneration - multiple diseases(hsa05022)	0.143771785	-0.035826662	1.376453158	0.180685072	0.803657124	-5.113448225
Parathyroid hormone synthesis, secretion and action(hsa04928)	0.141593677	-0.029178691	1.316319383	0.199812407	0.803657124	-5.186991551
Toll-like receptor signaling pathway(hsa04620)	0.140320232	-0.055641336	1.27259114	0.214679675	0.803657124	-5.23868582
Glycosphingolipid biosynthesis - lacto and neolacto series(hsa00601)	0.140157862	-7.40E-05	1.330767958	0.195079042	0.803657124	-5.16957881
Propanoate metabolism(hsa00640)	0.140068007	-0.043155633	0.981816167	0.335442644	0.904304853	-5.54261345
HIF-1 signaling pathway(hsa04066)	0.139102197	-0.027750612	1.316642069	0.199705733	0.803657124	-5.186604457
Acute myeloid leukemia(hsa05221)	0.138047122	-0.041375165	1.252404532	0.221821998	0.803657124	-5.26203587
Autophagy - animal(hsa04140)	0.13702317	-0.04839044	1.1274218	0.270093315	0.875535519	-5.399234638
Ubiquinone and other terpenoid-quinone biosynthesis(hsa00130)	0.135128498	-0.011437905	0.835405231	0.411272604	0.977476669	-5.66826511
Alcoholic liver disease(hsa04936)	0.134971724	-0.046802499	1.305507799	0.203412077	0.803657124	-5.199913662
Nicotine addiction(hsa05033)	0.133880415	0.082118318	1.052656724	0.302401587	0.903121522	-5.475109428
Inflammatory bowel disease(hsa05321)	0.131835187	-0.019733043	1.454504588	0.158043097	0.803657124	-5.013837952
AMPK signaling pathway(hsa04152)	0.130785939	-0.038873576	1.259463345	0.219304233	0.803657124	-5.253908009
Longevity regulating pathway(hsa04211)	0.130292056	-0.039603342	1.218622248	0.234175953	0.820798542	-5.300378405
Thermogenesis(hsa04714)	0.130014966	-0.02700742	1.079764156	0.290385357	0.89175434	-5.448144498
Ovarian steroidogenesis(hsa04913)	0.129663819	-0.034344252	1.122770031	0.272027452	0.875535519	-5.404092469
Chemokine signaling pathway(hsa04062)	0.128675162	-0.036480076	1.121634844	0.272500968	0.875535519	-5.4052752
Insulin resistance(hsa04931)	0.128667947	-0.049831135	1.292250283	0.207894157	0.803657124	-5.215633046
beta-Alanine metabolism(hsa00410)	0.125642829	-0.011655468	0.989855913	0.331573093	0.904304853	-5.535169714
Cytosolic DNA-sensing pathway(hsa04623)	0.125424643	-0.021924958	1.27757544	0.212943485	0.803657124	-5.232870247
Insulin signaling pathway(hsa04910)	0.125056451	-0.046522358	1.184119055	0.247319622	0.849702067	-5.338582326
SNARE interactions in vesicular transport(hsa04130)	0.1250156	-0.023036401	1.07387106	0.292968284	0.89175434	-5.454059595
Endocrine and other factor-regulated calcium reabsorption(hsa04961)	0.121747808	-0.010330629	0.898223723	0.377495155	0.949208833	-5.616669937
Autophagy - other(hsa04136)	0.121032322	-0.066828225	0.978613257	0.336992765	0.904304853	-5.545563322
Virion - Flavivirus(hsa03264)	0.119882576	0.002942986	0.528890004	0.601469593	0.980578898	-5.868527083
Mineral absorption(hsa04978)	0.117038765	0.002496015	0.98325811	0.334746373	0.904304853	-5.541282521
Endometrial cancer(hsa05213)	0.116852705	-0.033199705	1.031416749	0.312058818	0.904304853	-5.495800939
GnRH secretion(hsa04929)	0.11682729	-0.02685607	1.272340542	0.214767252	0.803657124	-5.23897769
Type II diabetes mellitus(hsa04930)	0.115007804	-0.006402451	1.078864801	0.290778489	0.89175434	-5.44904911
Glycerophospholipid metabolism(hsa00564)	0.11498754	-0.05563505	1.190599647	0.24480997	0.849490595	-5.331480852
VEGF signaling pathway(hsa04370)	0.114470421	-0.043285425	0.960924705	0.345641344	0.904304853	-5.561694004
NOD-like receptor signaling pathway(hsa04621)	0.114338639	-0.034892063	1.034348635	0.310713091	0.904304853	-5.492967684
Arginine biosynthesis(hsa00220)	0.114254677	-0.028391703	1.143086763	0.263653614	0.871312419	-5.38274316
Pentose phosphate pathway(hsa00030)	0.113868425	-0.002003789	0.777650988	0.443952096	0.980193339	-5.712583208
Peroxisome(hsa04146)	0.11234536	-0.050223437	1.04797771	0.304510715	0.903121522	-5.479700672
Longevity regulating pathway - multiple species(hsa04213)	0.111873687	-0.032071815	0.953707472	0.349212825	0.904304853	-5.568197387
Other types of O-glycan biosynthesis(hsa00514)	0.110646132	-0.034783192	0.960200859	0.345998426	0.904304853	-5.562348303
Glycosaminoglycan biosynthesis - heparan sulfate / heparin(hsa00534)	0.107742969	-0.018846176	0.954725829	0.348707386	0.904304853	-5.567282507
Viral life cycle - HIV-1(hsa03250)	0.107465886	-0.046142825	1.048951904	0.304070733	0.903121522	-5.47874629
Bacterial invasion of epithelial cells(hsa05100)	0.106541169	-0.040595026	0.769452649	0.448715444	0.980193339	-5.718630052
PPAR signaling pathway(hsa03320)	0.105962595	-0.009460732	0.977928525	0.337324789	0.904304853	-5.546192804
Endocrine resistance(hsa01522)	0.104973757	-0.033532179	1.006014796	0.323888611	0.904304853	-5.520039758
Yersinia infection(hsa05135)	0.104910586	-0.045542153	0.872798283	0.390942668	0.966865547	-5.637975607
Vasopressin-regulated water reabsorption(hsa04962)	0.104404766	-0.025123776	0.775933773	0.444947281	0.980193339	-5.71385482
Adipocytokine signaling pathway(hsa04920)	0.102977911	-0.037110404	0.923722527	0.364315988	0.93642702	-5.59472905
Salmonella infection(hsa05132)	0.102625071	-0.048669207	0.881651027	0.386225822	0.964175253	-5.63062233
Ferroptosis(hsa04216)	0.100764572	-0.052617398	0.658776677	0.515962125	0.980578898	-5.794252465
Basal cell carcinoma(hsa05217)	0.099628589	-0.009686341	1.103251075	0.280252637	0.883446483	-5.424278785
Apoptosis - multiple species(hsa04215)	0.098533298	-0.039196248	0.722027072	0.476867356	0.980578898	-5.752409533
Mucin type O-glycan biosynthesis(hsa00512)	0.097254935	-0.00010347	0.768124065	0.449490256	0.980193339	-5.719604234
Human cytomegalovirus infection(hsa05163)	0.095943331	-0.042994861	0.853370871	0.401423141	0.972169869	-5.653868116
Endocytosis(hsa04144)	0.091121972	-0.042822422	0.753243691	0.458223066	0.980193339	-5.730405649
Chemical carcinogenesis - DNA adducts(hsa05204)	0.090625869	0.062865244	0.83557286	0.411180006	0.977476669	-5.668132113
Melanogenesis(hsa04916)	0.090461508	-0.021834155	0.955203755	0.348470348	0.904304853	-5.566852831
Retrograde endocannabinoid signaling(hsa04723)	0.089652641	-0.020435277	0.849675965	0.403436488	0.972169869	-5.65685264
Thyroid cancer(hsa05216)	0.087830943	-0.040581151	0.824562719	0.417289849	0.980193339	-5.676814066
Non-small cell lung cancer(hsa05223)	0.086395919	-0.039711968	0.756532696	0.456284213	0.980193339	-5.72803555
Histidine metabolism(hsa00340)	0.08485501	6.92E-05	0.647733353	0.522964693	0.980578898	-5.801179461
C-type lectin receptor signaling pathway(hsa04625)	0.083592175	-0.032202853	0.735259447	0.468910934	0.980193339	-5.743190997
Steroid hormone biosynthesis(hsa00140)	0.083217615	-0.006641042	0.774040777	0.446045899	0.980193339	-5.715253501
Tyrosine metabolism(hsa00350)	0.082845215	0.018148751	0.630580968	0.53394276	0.980578898	-5.811714073
Cortisol synthesis and secretion(hsa04927)	0.082098012	-0.027348091	0.741765273	0.465027792	0.980193339	-5.738599937
Pathogenic Escherichia coli infection(hsa05130)	0.081095879	-0.027770598	0.683868228	0.500245082	0.980578898	-5.778094281
Fatty acid degradation(hsa00071)	0.080846899	-0.040008361	0.613524224	0.544980777	0.980578898	-5.821918638
Hematopoietic cell lineage(hsa04640)	0.080620404	-0.025394717	0.850502574	0.402985514	0.972169869	-5.656186013
Fluid shear stress and atherosclerosis(hsa05418)	0.079846862	-0.029332767	0.719784145	0.478223721	0.980578898	-5.75395622
Neurotrophin signaling pathway(hsa04722)	0.079189186	-0.053423682	0.68160624	0.501650847	0.980578898	-5.77957477
GnRH signaling pathway(hsa04912)	0.077852744	-0.054279036	0.705350494	0.487005451	0.980578898	-5.76379911
Leukocyte transendothelial migration(hsa04670)	0.077501264	-0.0173557	0.704077082	0.487784631	0.980578898	-5.764658323
Pyrimidine metabolism(hsa00240)	0.077321985	-0.030559001	0.784577897	0.439951413	0.980193339	-5.707426654
Cell adhesion molecules(hsa04514)	0.075970224	-0.010556004	0.812611741	0.423985626	0.980193339	-5.686114719
Cushing syndrome(hsa04934)	0.074213024	-0.019261877	0.813374259	0.42355643	0.980193339	-5.685525138
Breast cancer(hsa05224)	0.073619845	-0.018363565	0.804178129	0.428750583	0.980193339	-5.692600699
Starch and sucrose metabolism(hsa00500)	0.073609461	-0.002330737	0.639148611	0.52844381	0.980578898	-5.806486171
Fat digestion and absorption(hsa04975)	0.072397263	0.018864991	0.601852355	0.552602711	0.980578898	-5.828745303
Necroptosis(hsa04217)	0.072137966	-0.038490846	0.657780752	0.516591519	0.980578898	-5.7948818
Bile secretion(hsa04976)	0.071838635	0.008774242	0.662397297	0.513677559	0.980578898	-5.791956822
Melanoma(hsa05218)	0.071664833	-0.032469298	0.609625476	0.547520563	0.980578898	-5.824213085
Nicotinate and nicotinamide metabolism(hsa00760)	0.069482802	-0.034295086	0.63675528	0.529976834	0.980578898	-5.807953427
Drug metabolism - cytochrome P450(hsa00982)	0.069469277	0.057751983	0.674803009	0.505892204	0.980578898	-5.783999095
Gastric cancer(hsa05226)	0.06945292	-0.015676801	0.743206236	0.464170292	0.980193339	-5.737577846
Human papillomavirus infection(hsa05165)	0.068481224	-0.028773945	0.701864322	0.489140278	0.980578898	-5.766147802
Mitophagy - animal(hsa04137)	0.067466352	-0.05058936	0.596002991	0.5564432	0.980578898	-5.832118639
Metabolism of xenobiotics by cytochrome P450(hsa00980)	0.067210528	0.06235863	0.579371398	0.567437765	0.980578898	-5.841535233
Apoptosis(hsa04210)	0.066223705	-0.041733821	0.582787262	0.56517068	0.980578898	-5.839622347
Glyoxylate and dicarboxylate metabolism(hsa00630)	0.064012116	-0.03574656	0.446286579	0.65916858	0.980578898	-5.907500071
Choline metabolism in cancer(hsa05231)	0.063768001	-0.052573962	0.541938337	0.592579888	0.980578898	-5.8617801
Morphine addiction(hsa05032)	0.062799894	0.000770426	0.594360474	0.557524095	0.980578898	-5.833060129
Lipid and atherosclerosis(hsa05417)	0.061674992	-0.040820865	0.558399863	0.581456743	0.980578898	-5.85303945
DNA replication(hsa03030)	0.061653198	-0.032276794	0.382384862	0.705354156	0.980578898	-5.933190793
Relaxin signaling pathway(hsa04926)	0.0596741	-0.031797368	0.625293205	0.537351821	0.980578898	-5.814906562
Spinocerebellar ataxia(hsa05017)	0.058804987	-0.049492504	0.490488006	0.627995604	0.980578898	-5.887450512
Chagas disease(hsa05142)	0.058152531	-0.039443658	0.487208414	0.630285461	0.980578898	-5.889001878
Human immunodeficiency virus 1 infection(hsa05170)	0.057389172	-0.045772291	0.519230147	0.608091592	0.980578898	-5.873418473
ECM-receptor interaction(hsa04512)	0.057220951	0.005156461	0.591486672	0.559417867	0.980578898	-5.834701324
Various types of N-glycan biosynthesis(hsa00513)	0.056401055	-0.049457166	0.523493737	0.605164579	0.980578898	-5.871270414
alpha-Linolenic acid metabolism(hsa00592)	0.056249689	-0.015176395	0.546047415	0.589793687	0.980578898	-5.859622171
Ether lipid metabolism(hsa00565)	0.056044285	-0.041550871	0.584876574	0.563786297	0.980578898	-5.838446944
Phosphonate and phosphinate metabolism(hsa00440)	0.054888714	-0.09925663	0.382128687	0.705541795	0.980578898	-5.933285915
Regulation of actin cytoskeleton(hsa04810)	0.054340086	-0.02883336	0.461911006	0.64807376	0.980578898	-5.900625237
Hepatocellular carcinoma(hsa05225)	0.054158666	-0.025732569	0.564622749	0.57727901	0.980578898	-5.849668882
Sphingolipid signaling pathway(hsa04071)	0.054129661	-0.039480129	0.437754388	0.665261182	0.980578898	-5.911156069
Glycosaminoglycan biosynthesis - keratan sulfate(hsa00533)	0.053909196	0.009352734	0.405119574	0.688778641	0.980578898	-5.924498406
Chronic myeloid leukemia(hsa05220)	0.053534902	-0.042671983	0.447097301	0.658590902	0.980578898	-5.907149069
Sphingolipid metabolism(hsa00600)	0.05321431	-0.056347256	0.462882958	0.647386278	0.980578898	-5.900189894
TNF signaling pathway(hsa04668)	0.052858205	-0.041466851	0.486053049	0.631093052	0.980578898	-5.889545977
Protein processing in endoplasmic reticulum(hsa04141)	0.051697297	-0.045928695	0.412001839	0.683791501	0.980578898	-5.92176941
Hepatitis C(hsa05160)	0.050921576	-0.031370553	0.436956244	0.665832323	0.980578898	-5.911494518
Serotonergic synapse(hsa04726)	0.050058701	-0.011042309	0.481451333	0.634314243	0.980578898	-5.891700505
Thyroid hormone synthesis(hsa04918)	0.049963815	-0.027804273	0.482232101	0.633767188	0.980578898	-5.891336365
Growth hormone synthesis, secretion and action(hsa04935)	0.048178819	-0.033683238	0.465220476	0.645734205	0.980578898	-5.899139224
Cocaine addiction(hsa05030)	0.047587981	0.015168281	0.429174969	0.671411222	0.980578898	-5.914762264
Th1 and Th2 cell differentiation(hsa04658)	0.047566177	-0.054572306	0.489183748	0.628905802	0.980578898	-5.888068695
Cytokine-cytokine receptor interaction(hsa04060)	0.046439229	0.006158822	0.482912644	0.633290529	0.980578898	-5.891018496
AGE-RAGE signaling pathway in diabetic complications(hsa04933)	0.046351017	-0.041967644	0.466457953	0.64486035	0.980578898	-5.898580898
Proteoglycans in cancer(hsa05205)	0.046072451	-0.024365424	0.424895198	0.674487893	0.980578898	-5.916534908
Apelin signaling pathway(hsa04371)	0.045884788	-0.040460372	0.416567072	0.680491395	0.980578898	-5.919934174
Viral carcinogenesis(hsa05203)	0.044881083	-0.048024998	0.429091348	0.67147128	0.980578898	-5.914797067
Shigellosis(hsa05131)	0.044619506	-0.042974958	0.389778463	0.699946828	0.980578898	-5.930418293
Porphyrin metabolism(hsa00860)	0.044421079	0.013675717	0.390528566	0.699399133	0.980578898	-5.930134086
Alcoholism(hsa05034)	0.043519994	-0.015910503	0.408660137	0.686211212	0.980578898	-5.923100143
EGFR tyrosine kinase inhibitor resistance(hsa01521)	0.043377532	-0.027155988	0.35656018	0.724363552	0.980578898	-5.942462863
Chemical carcinogenesis - receptor activation(hsa05207)	0.041279277	-0.016045397	0.420577179	0.677597917	0.980578898	-5.918305657
Fatty acid biosynthesis(hsa00061)	0.040733658	-0.026083007	0.354715087	0.725728809	0.980578898	-5.943100788
Phospholipase D signaling pathway(hsa04072)	0.040482191	-0.04502349	0.33935168	0.737132303	0.980578898	-5.948285324
Thiamine metabolism(hsa00730)	0.03886	-0.032041083	0.298265875	0.767924521	0.980578898	-5.961032253
Biosynthesis of unsaturated fatty acids(hsa01040)	0.037856996	-0.053595804	0.262751189	0.794860066	0.980578898	-5.970736316
Folate biosynthesis(hsa00790)	0.037712002	-0.005137744	0.354040417	0.726228255	0.980578898	-5.943333231
Progesterone-mediated oocyte maturation(hsa04914)	0.037251417	-0.027664036	0.344587423	0.733239021	0.980578898	-5.946543996
Glutamatergic synapse(hsa04724)	0.036730013	-0.022028815	0.341554915	0.735493106	0.980578898	-5.947555779
Estrogen signaling pathway(hsa04915)	0.03631104	-0.026068861	0.344662825	0.733183005	0.980578898	-5.946518725
GABAergic synapse(hsa04727)	0.034320416	0.010012204	0.350220755	0.729058203	0.980578898	-5.944640957
Pancreatic cancer(hsa05212)	0.03364863	-0.039868485	0.25402253	0.80152151	0.980578898	-5.972934368
Signaling pathways regulating pluripotency of stem cells(hsa04550)	0.033589729	-0.006708739	0.327696579	0.745824582	0.980578898	-5.952066795
Human T-cell leukemia virus 1 infection(hsa05166)	0.033125779	-0.043359209	0.363133769	0.719507069	0.980578898	-5.940163491
Pathways in cancer(hsa05200)	0.032100812	-0.033013896	0.337971592	0.738159729	0.980578898	-5.948739923
MAPK signaling pathway(hsa04010)	0.032040372	-0.038567347	0.327001825	0.746343821	0.980578898	-5.95228807
Kaposi sarcoma-associated herpesvirus infection(hsa05167)	0.031523268	-0.043104074	0.289210115	0.774766061	0.980578898	-5.963622569
Terpenoid backbone biosynthesis(hsa00900)	0.030531982	-0.033772198	0.238884167	0.813110708	0.980578898	-5.976571356
Protein digestion and absorption(hsa04974)	0.029817754	0.023027198	0.321147809	0.750723775	0.980578898	-5.954134059
Focal adhesion(hsa04510)	0.02932506	-0.023616375	0.278647046	0.782769806	0.980578898	-5.966543821
Renal cell carcinoma(hsa05211)	0.028562749	-0.037269216	0.230248153	0.819741692	0.980578898	-5.978546555
Motor proteins(hsa04814)	0.028407736	-0.022980617	0.239327263	0.812770864	0.980578898	-5.97646806
PI3K-Akt signaling pathway(hsa04151)	0.027924927	-0.020570904	0.300437558	0.766286657	0.980578898	-5.960399278
Tight junction(hsa04530)	0.027409093	-0.024915544	0.252752175	0.802492295	0.980578898	-5.973248113
Transcriptional misregulation in cancer(hsa05202)	0.027395264	-0.021323727	0.2890066	0.77492003	0.980578898	-5.963679871
Aldosterone synthesis and secretion(hsa04925)	0.027373559	-0.028445142	0.273902248	0.786372996	0.980578898	-5.967820867
Prolactin signaling pathway(hsa04917)	0.026697329	-0.038718799	0.240021175	0.812238725	0.980578898	-5.976305911
Cholinergic synapse(hsa04725)	0.026242254	-0.018644478	0.250628261	0.804116079	0.980578898	-5.97376917
Cardiac muscle contraction(hsa04260)	0.025996356	-0.031234024	0.20098903	0.842306589	0.980578898	-5.984700169
cGMP-PKG signaling pathway(hsa04022)	0.025524736	-0.025296894	0.229477246	0.82033429	0.980578898	-5.978719354
Neuroactive ligand-receptor interaction(hsa04080)	0.02534027	0.03674585	0.26434772	0.793643339	0.980578898	-5.97032629
Antifolate resistance(hsa01523)	0.024526519	-0.025261388	0.216970894	0.829962894	0.980578898	-5.981442039
Tryptophan metabolism(hsa00380)	0.024218659	-0.006805135	0.216366971	0.830428552	0.980578898	-5.98156967
Fatty acid elongation(hsa00062)	0.023997901	-0.065113846	0.179560099	0.858921476	0.980578898	-5.988678966
Taste transduction(hsa04742)	0.023779291	0.022815907	0.2626879	0.79490831	0.980578898	-5.970752519
Inflammatory mediator regulation of TRP channels(hsa04750)	0.021544294	-0.026830987	0.188081365	0.852306137	0.980578898	-5.987150293
Long-term depression(hsa04730)	0.018967694	-0.030000656	0.140938294	0.889029545	0.980578898	-5.99472102
Hepatitis B(hsa05161)	0.018769696	-0.037381356	0.165379177	0.869953665	0.980578898	-5.991066258
Valine, leucine and isoleucine degradation(hsa00280)	0.017935746	-0.024236556	0.135892355	0.892976748	0.980578898	-5.995403055
Dopaminergic synapse(hsa04728)	0.017080493	-0.028470147	0.145894256	0.885155562	0.980578898	-5.994026985
Phenylalanine, tyrosine and tryptophan biosynthesis(hsa00400)	0.016650108	0.018127352	0.100115117	0.921038293	0.986669433	-5.999526616
Prostate cancer(hsa05215)	0.016033061	-0.036137209	0.144895361	0.885936149	0.980578898	-5.994168797
Insulin secretion(hsa04911)	0.015755932	-0.014256334	0.161179831	0.87322585	0.980578898	-5.991735616
Axon guidance(hsa04360)	0.012968896	-0.023053092	0.136678781	0.892361376	0.980578898	-5.995298391
p53 signaling pathway(hsa04115)	0.012868237	-0.030057778	0.123431008	0.902736513	0.986586262	-5.996981027
FoxO signaling pathway(hsa04068)	0.012840475	-0.02422745	0.112492583	0.911316434	0.986669433	-5.99824132
Arginine and proline metabolism(hsa00330)	0.011309661	-0.036106013	0.103646616	0.91826314	0.986669433	-5.999175143
Renin-angiotensin system(hsa04614)	0.011084271	0.058095904	0.088745493	0.929979618	0.98746583	-6.000575489
Platinum drug resistance(hsa01524)	0.009883074	-0.026873608	0.08639503	0.931829283	0.98746583	-6.000776583
Glioma(hsa05214)	0.009622088	-0.042408251	0.08440312	0.933397096	0.98746583	-6.000942778
Nucleotide excision repair(hsa03420)	0.00876172	-0.032445579	0.071125427	0.943854526	0.991445024	-6.001951613
Regulation of lipolysis in adipocytes(hsa04923)	0.006579084	-0.015114814	0.057311375	0.954745259	0.991445024	-6.00281844
Glycosaminoglycan biosynthesis - chondroitin sulfate / de...(hsa00532)	0.006544679	-0.053945262	0.054575801	0.956903065	0.991445024	-6.002967984
Coronavirus disease - COVID-19(hsa05171)	0.006245551	-0.026058581	0.048211825	0.961924201	0.991445024	-6.003287593
Rap1 signaling pathway(hsa04015)	0.005961864	-0.037113516	0.057487663	0.954606216	0.991445024	-6.002808552
MicroRNAs in cancer(hsa05206)	0.005601125	-0.029548947	0.054096305	0.957281323	0.991445024	-6.002993444
ErbB signaling pathway(hsa04012)	0.005346305	-0.018352652	0.047261976	0.962673768	0.991445024	-6.003331903
Gap junction(hsa04540)	0.004966253	-0.014907099	0.038780285	0.969368507	0.991445024	-6.003688484
Platelet activation(hsa04611)	0.003688019	-0.045502144	0.025734123	0.979670353	0.991445024	-6.004099744
ABC transporters(hsa02010)	0.002016873	0.009803593	0.017310756	0.986323853	0.991445024	-6.004276917
IL-17 signaling pathway(hsa04657)	0.001790056	-0.026431147	0.016330803	0.987097979	0.991445024	-6.004293026
Thyroid hormone signaling pathway(hsa04919)	0.000792259	-0.036763301	0.00768123	0.993931287	0.993931287	-6.004394515
Th17 cell differentiation(hsa04659)	-0.001589291	-0.031037917	-0.016809808	0.986719581	0.991445024	-6.004285269
Pyruvate metabolism(hsa00620)	-0.001936624	-0.038621565	-0.014444866	0.988587834	0.991445024	-6.004321387
Vascular smooth muscle contraction(hsa04270)	-0.002126769	-0.026343853	-0.019517146	0.984580939	0.991445024	-6.004237211
Arachidonic acid metabolism(hsa00590)	-0.002950777	0.007404886	-0.02948487	0.976708143	0.991445024	-6.003998542
Glucagon signaling pathway(hsa04922)	-0.00331679	-0.04123037	-0.031592987	0.975043372	0.991445024	-6.003935627
Colorectal cancer(hsa05210)	-0.003684395	-0.032559724	-0.031854205	0.974837098	0.991445024	-6.003927528
JAK-STAT signaling pathway(hsa04630)	-0.005187601	-0.024992967	-0.049185452	0.961155906	0.991445024	-6.00324126
Proximal tubule bicarbonate reclamation(hsa04964)	-0.010559084	-0.016441788	-0.088586595	0.930104648	0.98746583	-6.000589254
PD-L1 expression and PD-1 checkpoint pathway in cancer(hsa05235)	-0.010870926	-0.041720975	-0.099819564	0.921270594	0.986669433	-5.999555479
Gastric acid secretion(hsa04971)	-0.013864105	-0.022755031	-0.116969525	0.907803407	0.986669433	-5.997739611
Base excision repair(hsa03410)	-0.015051184	-0.019721065	-0.101629634	0.919848015	0.986669433	-5.999377374
NF-kappa B signaling pathway(hsa04064)	-0.0150577	-0.024639172	-0.145855431	0.8851859	0.980578898	-5.994032515
Long-term potentiation(hsa04720)	-0.015471103	-0.018701468	-0.121648606	0.904133807	0.986586262	-5.997194351
Ras signaling pathway(hsa04014)	-0.015711641	-0.024798344	-0.142869676	0.88751948	0.980578898	-5.994453396
Small cell lung cancer(hsa05222)	-0.017664324	-0.042698313	-0.187800311	0.852524155	0.980578898	-5.98720184
Calcium signaling pathway(hsa04020)	-0.018370315	-0.005037165	-0.192382546	0.848971134	0.980578898	-5.98635185
Hedgehog signaling pathway(hsa04340)	-0.018717653	0.002756539	-0.176043883	0.861654322	0.980578898	-5.98928916
Phototransduction(hsa04744)	-0.019061398	0.044239073	-0.163603307	0.871337162	0.980578898	-5.991351421
cAMP signaling pathway(hsa04024)	-0.019089989	-0.007386586	-0.186344838	0.853653383	0.980578898	-5.98746755
One carbon pool by folate(hsa00670)	-0.019229629	-0.034816967	-0.139341795	0.890278102	0.980578898	-5.994939496
Olfactory transduction(hsa04740)	-0.019974642	0.079782465	-0.216574734	0.830268348	0.980578898	-5.981525802
Glycine, serine and threonine metabolism(hsa00260)	-0.020539226	-0.02782267	-0.179243891	0.859167164	0.980578898	-5.988734333
Pantothenate and CoA biosynthesis(hsa00770)	-0.021049219	-0.033085674	-0.154792398	0.878207413	0.980578898	-5.992720809
Oocyte meiosis(hsa04114)	-0.021117473	-0.016489972	-0.183103873	0.856169022	0.980578898	-5.988051814
Wnt signaling pathway(hsa04310)	-0.021273974	-0.017556776	-0.224532787	0.824137676	0.980578898	-5.97981394
Oxytocin signaling pathway(hsa04921)	-0.021315935	-0.023890901	-0.192671727	0.848747014	0.980578898	-5.986297523
Alanine, aspartate and glutamate metabolism(hsa00250)	-0.023101885	-0.042270252	-0.230500924	0.819547411	0.980578898	-5.97848977
Linoleic acid metabolism(hsa00591)	-0.024638692	0.008818462	-0.259638648	0.797233673	0.980578898	-5.971528587
Pancreatic secretion(hsa04972)	-0.024842514	0.005956944	-0.226579676	0.822562627	0.980578898	-5.979363687
Inositol phosphate metabolism(hsa00562)	-0.024977313	-0.039450768	-0.224503484	0.82416023	0.980578898	-5.979820356
Adrenergic signaling in cardiomyocytes(hsa04261)	-0.025660125	-0.024373085	-0.226009983	0.823000921	0.980578898	-5.97948941
Hippo signaling pathway(hsa04390)	-0.027168971	-0.018148924	-0.275184609	0.785398692	0.980578898	-5.967477873
Ribosome(hsa03010)	-0.029458253	-0.017064615	-0.140885724	0.889070653	0.980578898	-5.994728254
Cellular senescence(hsa04218)	-0.029543105	-0.036962424	-0.256340704	0.799750836	0.980578898	-5.972357806
N-Glycan biosynthesis(hsa00510)	-0.029832323	-0.035046319	-0.275662433	0.785035745	0.980578898	-5.967349662
Virion - Lyssavirus(hsa03265)	-0.030512941	0.013868784	-0.157060476	0.876437941	0.980578898	-5.992375534
Lysine degradation(hsa00310)	-0.034173343	-0.027974687	-0.329626703	0.744382703	0.980578898	-5.951449617
Steroid biosynthesis(hsa00100)	-0.035049415	-0.050668084	-0.33422602	0.740950669	0.980578898	-5.949964461
Salivary secretion(hsa04970)	-0.036965043	-9.55E-05	-0.327945931	0.745638253	0.980578898	-5.951987264
Hippo signaling pathway - multiple species(hsa04392)	-0.037535882	-0.034874665	-0.347555798	0.731034965	0.980578898	-5.945545034
Circadian entrainment(hsa04713)	-0.039352306	-0.011377134	-0.365289644	0.717916934	0.980578898	-5.939400342
Phenylalanine metabolism(hsa00360)	-0.040768292	0.006424044	-0.282079368	0.780166378	0.980578898	-5.965606441
Aldosterone-regulated sodium reabsorption(hsa04960)	-0.041160666	-0.000133418	-0.339571549	0.736968665	0.980578898	-5.948212731
Spliceosome(hsa03040)	-0.042145517	-0.048908756	-0.372171558	0.712849649	0.980578898	-5.936934356
Homologous recombination(hsa03440)	-0.042457915	-0.023389477	-0.310775456	0.758505198	0.980578898	-5.957323649
Measles(hsa05162)	-0.043926388	-0.04708732	-0.391355534	0.698795505	0.980578898	-5.929820129
Amphetamine addiction(hsa05031)	-0.048543365	0.003977309	-0.450502759	0.656166715	0.980578898	-5.905667837
Mannose type O-glycan biosynthesis(hsa00515)	-0.049476615	-0.04959997	-0.427910663	0.672319511	0.980578898	-5.91528775
Adherens junction(hsa04520)	-0.049476693	-0.020884061	-0.388003208	0.701243708	0.980578898	-5.931088773
RNA degradation(hsa03018)	-0.049635954	-0.042914747	-0.490162902	0.628222427	0.980578898	-5.887604753
Ubiquitin mediated proteolysis(hsa04120)	-0.053022584	-0.048353256	-0.474657912	0.639083059	0.980578898	-5.894844441
Phosphatidylinositol signaling system(hsa04070)	-0.05349776	-0.047117881	-0.465739505	0.645367625	0.980578898	-5.898905225
Renin secretion(hsa04924)	-0.058950534	-0.005414845	-0.481055183	0.634591892	0.980578898	-5.891885043
Glycosylphosphatidylinositol (GPI)-anchor biosynthesis(hsa00563)	-0.059597972	-0.05441367	-0.56800405	0.575015273	0.980578898	-5.847822181
RIG-I-like receptor signaling pathway(hsa04622)	-0.059664635	-0.028529217	-0.542470359	0.592218785	0.980578898	-5.861501599
Purine metabolism(hsa00230)	-0.061358085	-0.020849242	-0.650776634	0.521029799	0.980578898	-5.799281824
mRNA surveillance pathway(hsa03015)	-0.062297979	-0.033385184	-0.602057509	0.552468264	0.980578898	-5.82862641
Vitamin B6 metabolism(hsa00750)	-0.063028079	0.005590557	-0.39780277	0.694096431	0.980578898	-5.927349971
Arrhythmogenic right ventricular cardiomyopathy(hsa05412)	-0.075792643	-0.000909354	-0.739471327	0.466394816	0.980193339	-5.740223149
TGF-beta signaling pathway(hsa04350)	-0.084352104	-0.007337615	-0.739966779	0.466099363	0.980193339	-5.73987297
Circadian rhythm(hsa04710)	-0.092186193	-0.03664028	-0.683215117	0.500650746	0.980578898	-5.778522231
RNA polymerase(hsa03020)	-0.092476985	-0.026171588	-0.7475112	0.461614024	0.980193339	-5.734513008
Cysteine and methionine metabolism(hsa00270)	-0.096179411	-0.004296761	-0.901300875	0.375888374	0.949208833	-5.614052568
ATP-dependent chromatin remodeling(hsa03082)	-0.097204699	-0.029590933	-0.917882318	0.367307316	0.937173812	-5.599804916
Non-homologous end-joining(hsa03450)	-0.097790072	-0.017421452	-0.648454	0.522506158	0.980578898	-5.800730877
Protein export(hsa03060)	-0.099366917	-0.062590144	-0.758079994	0.455373783	0.980193339	-5.726917144
Taurine and hypotaurine metabolism(hsa00430)	-0.099532073	0.036267455	-0.983818949	0.334475828	0.904304853	-5.540764374
Cell cycle(hsa04110)	-0.09963733	-0.036606868	-0.793219469	0.434991269	0.980193339	-5.700932793
Mismatch repair(hsa03430)	-0.100080875	-0.016166709	-0.670852966	0.50836394	0.980578898	-5.78654831
Polycomb repressive complex(hsa03083)	-0.109129831	-0.034200728	-0.957727109	0.347220635	0.904304853	-5.564580931
T cell receptor signaling pathway(hsa04660)	-0.111149247	-0.034375378	-0.961632362	0.345292489	0.904304853	-5.561053898
Primary immunodeficiency(hsa05340)	-0.12688636	-0.021976238	-0.97039053	0.340994662	0.904304853	-5.553095678
Dilated cardiomyopathy(hsa05414)	-0.148300868	-0.020656655	-1.357985258	0.18639993	0.803657124	-5.136333993
Butanoate metabolism(hsa00650)	-0.148450375	-0.012682548	-1.166065967	0.254411361	0.851126244	-5.358183079
Fanconi anemia pathway(hsa03460)	-0.156059756	-0.019583357	-1.267412959	0.216494832	0.803657124	-5.244706593
Hypertrophic cardiomyopathy(hsa05410)	-0.158774541	-0.017124409	-1.530414683	0.138264001	0.799626804	-4.912571393
Ribosome biogenesis in eukaryotes(hsa03008)	-0.164055428	-0.049058609	-1.536713397	0.136717754	0.799626804	-4.903978021
Lipoic acid metabolism(hsa00785)	-0.164129857	-0.012370953	-1.464329926	0.155361439	0.803657124	-5.000971888
Basal transcription factors(hsa03022)	-0.175360999	-0.053776906	-1.691936298	0.102881903	0.728571844	-4.683251434
Herpes simplex virus 1 infection(hsa05168)	-0.183600142	-0.026508327	-1.648890775	0.111474839	0.773635381	-4.746159781
Riboflavin metabolism(hsa00740)	-0.19165042	-0.022674783	-1.270557932	0.215391004	0.803657124	-5.241052426
D-Amino acid metabolism(hsa00470)	-0.200296397	-0.058910935	-1.44243904	0.161386862	0.803657124	-5.029538325
Nucleocytoplasmic transport(hsa03013)	-0.206457267	-0.048276511	-1.858350908	0.074736023	0.648334995	-4.428329602
Aminoacyl-tRNA biosynthesis(hsa00970)	-0.229937914	-0.038028728	-1.89391503	0.069669259	0.648334995	-4.371521884
Caffeine metabolism(hsa00232)	-0.268525001	0.097321259	-2.18207585	0.038548194	0.477722265	-3.883246452
Selenocompound metabolism(hsa00450)	-0.278721315	-0.039116113	-2.317295319	0.028818524	0.384616452	-3.63825302
Biotin metabolism(hsa00780)	-0.409740297	-0.013672668	-2.362029903	0.026129703	0.384616452	-3.55515725
