# Supplementary material for: IL-27 as a novel biomarker for pruritus in nodular prurigo and bullous pemphigoid
Source: Front Immunol. 2024 Dec 13;15:1499868. doi: 10.3389/fimmu.2024.1499868 (PMC11681427; doi:10.3389/fimmu.2024.1499868)
Supplement: Supplementary file 3 [file DataSheet1.zip › data/KEGG_VENN.xlsx]

## Sheet: Sheet1
id	Term_description	Classification_level1	Classification_level2	ListHits	p-value	FoldEnrichment	q-value	Enrichment_score	geneID	hyperlink_only_excel
hsa04060	Cytokine-cytokine receptor interaction	Environmental Information Processing	Signaling molecules and interaction	7	0.00784692	2.1053	0.0784692	3.03655	IL27;TNFSF13;IL1RN;CCL3L3;CCR1;CCR2;ACVRL1	hsa04060
hsa04145	Phagosome	Cellular Processes	Transport and catabolism	7	0.000143274	3.84383	0.00465641	6.05258	HLA-DQB1;MSR1;CD209;HLA-DRB1;MARCO;CTSL;HLA-DRB5	hsa04145
hsa04658	Th1 and Th2 cell differentiation	Organismal Systems	Immune system	3	0.0330481	1.48085	0.214813	4.26562	HLA-DQB1;HLA-DRB1;HLA-DRB5	hsa04658
hsa04659	Th17 cell differentiation	Organismal Systems	Immune system	4	0.00929302	2.03184	0.0854934	4.82901	HLA-DQB1;IL27;HLA-DRB1;HLA-DRB5	hsa04659
hsa05150	Staphylococcus aureus infection	Human Diseases	Infectious disease: bacterial	6	7.12032e-05	4.1475	0.00308547	8.4375	HLA-DQB1;FPR1;C2;HLA-DRB1;PTAFR;HLA-DRB5	hsa05150
